# Supplementary material for: Ancient genomes illuminate Eastern Arabian population history and adaptation against malaria
Source: Cell Genom. Author manuscript; Available in PMC 2024 May 7. (PMC10943591; doi:10.1016/j.xgen.2024.100507)
Supplement: Table S1 [file EMS194653-supplement-Table_S1.xlsx]

## Sheet: Sheet1
Table S1 - Ancient DNA sample screening results, related to STAR Methods.
Bone Sample ID	SampleID	Site	Endogenous % EDTA1	Endogenous % EDTA2	Endogenous % bleach pre-digestion
BAHSAA		Saar	0.11	-	-
BAHSHB		Shakhourah	0.04	-	-
BAHSHC		Shakhourah	0.01	-	-
BAHMHD		Madinat Hamad	0.04	-	-
BAHSAE		Saar	0.02	-	-
BAHMTF	*MH1_LT	Madinat Hamad	1.16	-	23.94
BAHSHH		Shakhourah	0.02	-	-
BAHASI		Abu Saiba	0.02	-	-
BAHJSJ		Jari al-Shaikh	0.22	-	-
Bah-Js-Jbis		Jari al-Shaikh	0.15	-	-
BAHSAK		Saar	0.02	-	-
BAHSAL		Saar	0.03	-	-
BAHMHM	*MH2_LT	Madinat Hamad	0.12	7.99	-
BAHN	*MH3_LT	Madinat Hamad	1.38	-	28.16
BAHO		Madinat Hamad	0.33	-	-
BAHSAQ		Saar	0.01	-	-
BAHMHR		Madinat Hamad	0.17	-	-
BAHASS		Abu Saiba	0.01	-	-
BAHAST		Abu Saiba	0.01	-	-
BAHASU		Abu Saiba	0.01	-	-
BAHASV	*AS_EMT	Abu Saiba	1.51	-	43.7
BAHASW		Abu Saiba	0.01	-	-
BAHASX		Abu Saiba	0.01	-	-
BAHASY		Abu Saiba	0.01	-	-
BAHSAZ		Saar	0.04	-	-
	*samples selected for whole genome sequencing
