# Supplementary material for: Ancient genomes illuminate Eastern Arabian population history and adaptation against malaria
Source: Cell Genom. Author manuscript; Available in PMC 2024 May 7. (PMC10943591; doi:10.1016/j.xgen.2024.100507)
Supplement: Table S2 [file EMS194653-supplement-Table_S2.xlsx]

## Sheet: Sheet1
Table S2 - Library IDs and accession numbers for the sequenced samples, related to STAR Methods.
Indexed_Library_ID	LabID	SampleID	Accession number
BAHWGS7862359	BAH_MHM	MH2_LT	ERS16515249
BAHWGS7862360	BAH_MHM	MH2_LT	ERS16602377
BAHWGS7862361	BAH_MHM	MH2_LT	ERS16602378
BAHWGS7862362	BAH_MHM	MH2_LT	ERS16602379
BAHWGS7862363	BAH_MHM	MH2_LT	ERS16602380
BAHWGS7862365	BAH_ASV	AS_EMT	ERS16602271
BAHWGS7862366	BAH_ASV	AS_EMT	ERS16602310
BAHWGS7862367	BAH_ASV	AS_EMT	ERS16602374
BAHWGS7862368	BAH_ASV	AS_EMT	ERS16602375
BAHWGS7862369	BAH_ASV	AS_EMT	ERS16602376
BAHWGS7862371	BAH_N	MH3_LT	ERS16602224
BAHWGS7862372	BAH_N	MH3_LT	ERS16602266
BAHWGS7862373	BAH_N	MH3_LT	ERS16602267
BAHWGS7862374	BAH_N	MH3_LT	ERS16602268
BAHWGS7862375	BAH_N	MH3_LT	ERS16602270
BAHWGS7862377	BAH_MTF	MH1_LT	ERS16602219
BAHWGS7862378	BAH_MTF	MH1_LT	ERS16602220
BAHWGS7862379	BAH_MTF	MH1_LT	ERS16602222
BAHWGS7862380	BAH_MTF	MH1_LT	ERS16515248
BAHWGS7862381	BAH_MTF	MH1_LT	ERS16602223
