# Supplementary material for: Ancient genomes illuminate Eastern Arabian population history and adaptation against malaria
Source: Cell Genom. Author manuscript; Available in PMC 2024 May 7. (PMC10943591; doi:10.1016/j.xgen.2024.100507)
Supplement: Table S3 [file EMS194653-supplement-Table_S3.xlsx]

## Sheet: Sheet1
Table S3 - f4-statistics estimating allele sharing between ancient groups X and Bahrain Tylos samples, related to STAR Methods.
f4(Mbuti.DG, X, MH3_LT, AS_EMT)
pop1	pop2	pop3	pop4	est	se	z	p	n
Mbuti.DG	GRC_Manika_Helladic_EBA	MH3_LT	AS_EMT	-0.00204067	0.000906357	-2.25151	0.0243533	153697
Mbuti.DG	IRQ_Bestansur_PPN	MH3_LT	AS_EMT	-0.0152674	0.00706708	-2.16036	0.0307449	1927
Mbuti.DG	TUR_C_Çatalhöyük_N	MH3_LT	AS_EMT	-0.0022009	0.00104188	-2.11243	0.0346497	68112
Mbuti.DG	LBN_Canaanite	MH3_LT	AS_EMT	-0.00135619	0.000659931	-2.05505	0.0398743	158004
Mbuti.DG	ARM_Areni1_ChL	MH3_LT	AS_EMT	-0.00142191	0.000715015	-1.98864	0.0467407	137099
Mbuti.DG	Cayonu	MH3_LT	AS_EMT	-0.00189448	0.0010005	-1.89353	0.0582868	89825
Mbuti.DG	ISR_ChL	MH3_LT	AS_EMT	-0.00113031	0.00063787	-1.77201	0.0763936	141702
Mbuti.DG	CYP_PPNB	MH3_LT	AS_EMT	-0.0037021	0.00213854	-1.73113	0.0834281	17990
Mbuti.DG	TUR_Hatay_Alalakh_MLBA	MH3_LT	AS_EMT	-0.000983325	0.000576053	-1.707	0.0878213	153422
Mbuti.DG	ARM_Berkaber_KuraAraxes_EBA	MH3_LT	AS_EMT	-0.00116996	0.000799302	-1.46373	0.143268	125322
Mbuti.DG	GRC_Palace_of_Nestor_EIA	MH3_LT	AS_EMT	-0.00343664	0.00246263	-1.39551	0.162861	15188
Mbuti.DG	IRN_Hasanlu_IA	MH3_LT	AS_EMT	-0.000751832	0.000549196	-1.36897	0.171009	157677
Mbuti.DG	LBN_Rom	MH3_LT	AS_EMT	-0.000797972	0.00059823	-1.33389	0.182241	158575
Mbuti.DG	IRN_HajjiFiruz_ChL	MH3_LT	AS_EMT	-0.00087767	0.000705775	-1.24355	0.213664	136784
Mbuti.DG	GRC_Minoan_Lasithi_BA	MH3_LT	AS_EMT	-0.000900891	0.000742957	-1.21257	0.225293	134945
Mbuti.DG	TUR_Hatay_TellKurdu_ChL	MH3_LT	AS_EMT	-0.000996638	0.000948214	-1.05107	0.293227	91132
Mbuti.DG	MAR_Taforalt_EpiP	MH3_LT	AS_EMT	-0.000710468	0.000677943	-1.04798	0.29465	149694
Mbuti.DG	AZE_N	MH3_LT	AS_EMT	-0.000934772	0.000904136	-1.03388	0.30119	119631
Mbuti.DG	AZE_ChL	MH3_LT	AS_EMT	-0.00145549	0.00143303	-1.01568	0.309784	45504
Mbuti.DG	IRN_DinkhaTepe_BIA_A	MH3_LT	AS_EMT	-0.000643412	0.000654619	-0.98288	0.325666	149025
Mbuti.DG	Levant_PPN	MH3_LT	AS_EMT	-0.000908606	0.000925026	-0.982249	0.325977	113874
Mbuti.DG	LBN_IA	MH3_LT	AS_EMT	-0.000575965	0.000587993	-0.979544	0.327311	158564
Mbuti.DG	IRN_TepeHissar_ChL	MH3_LT	AS_EMT	-0.000649196	0.000694585	-0.934653	0.349967	130088
Mbuti.DG	GRC_Marathon_Rom	MH3_LT	AS_EMT	-0.000913623	0.0010237	-0.892468	0.372142	122823
Mbuti.DG	IRN_DinkhaTepe_BIA_B	MH3_LT	AS_EMT	-0.00056479	0.000634483	-0.890159	0.37338	152703
Mbuti.DG	LBN_Hellenistic	MH3_LT	AS_EMT	-0.000866893	0.000984202	-0.880808	0.378422	109724
Mbuti.DG	IRQ_Shanidar_N	MH3_LT	AS_EMT	-0.00205813	0.00257803	-0.798333	0.424677	11730
Mbuti.DG	RUS_Sintashta_MLBA	MH3_LT	AS_EMT	-0.00045239	0.00059167	-0.764599	0.444511	156422
Mbuti.DG	TUR_BlackSea_İkiztepe_ChL	MH3_LT	AS_EMT	-0.000738385	0.00104775	-0.704732	0.480977	76491
Mbuti.DG	ARM_Karmir_Blur_EIA	MH3_LT	AS_EMT	-0.000598203	0.000869221	-0.688206	0.491323	111586
Mbuti.DG	Mesopotamia_PPN	MH3_LT	AS_EMT	-0.000770086	0.00114707	-0.67135	0.501998	66547
Mbuti.DG	GRC_Peloponnese_N	MH3_LT	AS_EMT	-0.00047816	0.00071569	-0.66811	0.504064	148512
Mbuti.DG	GRC_Mycenaean_Palace_of_Nestor_BA	MH3_LT	AS_EMT	-0.0004472	0.000706512	-0.632969	0.526754	139448
Mbuti.DG	WHG4	MH3_LT	AS_EMT	-0.000428788	0.000681116	-0.629538	0.528997	158555
Mbuti.DG	TUR_C_AşıklıHöyük_PPN	MH3_LT	AS_EMT	-0.00212941	0.00338854	-0.628413	0.529733	15281
Mbuti.DG	SRB_Iron_Gates_HG	MH3_LT	AS_EMT	-0.000388526	0.000640595	-0.606508	0.544177	156670
Mbuti.DG	CHG	MH3_LT	AS_EMT	-0.000476428	0.000785816	-0.606285	0.544326	158566
Mbuti.DG	ARM_Brardzryal_Urartian	MH3_LT	AS_EMT	-0.000432499	0.000737461	-0.586471	0.557559	131158
Mbuti.DG	TUR_Marmara_Barcın_N	MH3_LT	AS_EMT	-0.000335133	0.0005945	-0.563722	0.572944	156548
Mbuti.DG	IRN_HajjiFiruz_BA	MH3_LT	AS_EMT	-0.000419826	0.000968478	-0.433491	0.664658	124454
Mbuti.DG	TUR_Pınarbaşı_EpiP	MH3_LT	AS_EMT	-0.000430134	0.00102316	-0.420396	0.674196	113388
Mbuti.DG	ARM_Bagheri_Tchala_EIA	MH3_LT	AS_EMT	-0.000277817	0.000672231	-0.413276	0.679404	135631
Mbuti.DG	IND_Harappan_published	MH3_LT	AS_EMT	-0.0018402	0.0045993	-0.400105	0.689079	4448
Mbuti.DG	IRN_Ganj_Dareh_N	MH3_LT	AS_EMT	-0.000279904	0.000737456	-0.379554	0.704277	142043
Mbuti.DG	IRQ_Nemrik9_LBA	MH3_LT	AS_EMT	-0.000326465	0.00099222	-0.329025	0.742137	107766
Mbuti.DG	IRN_Seh_Gabi_ChL	MH3_LT	AS_EMT	-0.000217087	0.000738167	-0.29409	0.768689	136639
Mbuti.DG	ARM_Masis_Blur_N	MH3_LT	AS_EMT	-0.000430822	0.00170527	-0.252642	0.800545	31077
Mbuti.DG	PAK_Udegram_IA	MH3_LT	AS_EMT	-0.000125972	0.000605579	-0.208019	0.835214	146800
Mbuti.DG	ARM_Noratus_LBA	MH3_LT	AS_EMT	-4.64999e-05	0.000627966	-0.0740484	0.940972	149427
Mbuti.DG	EHG3	MH3_LT	AS_EMT	-8.50905e-06	0.000862137	-0.00986972	0.992125	136959
Mbuti.DG	IRN_Hasanlu_MBA	MH3_LT	AS_EMT	0.000347194	0.00106247	0.326781	0.743834	85760
Mbuti.DG	IRN_HajjiFiruz_IA	MH3_LT	AS_EMT	0.000402713	0.00110686	0.363833	0.715983	103297
Mbuti.DG	ISR_Natufian_EpiP	MH3_LT	AS_EMT	0.000678573	0.00177495	0.382305	0.702235	27639
Mbuti.DG	WSHG	MH3_LT	AS_EMT	0.000375373	0.000965909	0.388622	0.697556	104233
Mbuti.DG	IRN_Shahr_I_Sokhta_BA	MH3_LT	AS_EMT	0.000293208	0.00067889	0.431893	0.66582	134287
Mbuti.DG	RUS_Yamnaya_Samara_EBA	MH3_LT	AS_EMT	0.000446139	0.000700914	0.63651	0.524444	153596
Mbuti.DG	ARM_Aknashen_N	MH3_LT	AS_EMT	0.00260422	0.00166197	1.56695	0.117127	30510
Mbuti.DG	RUS_AfontovaGora3	MH3_LT	AS_EMT	0.00277333	0.00169448	1.63668	0.101697	31638
f4(Mbuti.DG, X, MH2_LT, AS_EMT)
pop1	pop2	pop3	pop4	est	se	z	p	n
Mbuti.DG	IRN_HajjiFiruz_ChL	MH2_LT	AS_EMT	-0.000980974	0.000525431	-1.86699	0.0619028	461431
Mbuti.DG	RUS_Sintashta_MLBA	MH2_LT	AS_EMT	-0.000721116	0.000428537	-1.68274	0.0924255	512303
Mbuti.DG	ARM_Areni1_ChL	MH2_LT	AS_EMT	-0.000867478	0.000521404	-1.66373	0.0961657	462137
Mbuti.DG	WSHG	MH2_LT	AS_EMT	-0.00100113	0.000625761	-1.59986	0.109629	372395
Mbuti.DG	ARM_Bagheri_Tchala_EIA	MH2_LT	AS_EMT	-0.000709135	0.000463508	-1.52993	0.126034	460505
Mbuti.DG	IRN_HajjiFiruz_IA	MH2_LT	AS_EMT	-0.000993316	0.000691856	-1.43573	0.15108	367487
Mbuti.DG	AZE_ChL	MH2_LT	AS_EMT	-0.00102558	0.000858634	-1.19443	0.232311	157235
Mbuti.DG	ARM_Karmir_Blur_EIA	MH2_LT	AS_EMT	-0.000697051	0.000593475	-1.17452	0.240185	383003
Mbuti.DG	IRN_TepeHissar_ChL	MH2_LT	AS_EMT	-0.000534899	0.000473355	-1.13002	0.258469	442028
Mbuti.DG	PAK_Udegram_IA	MH2_LT	AS_EMT	-0.000466078	0.000442866	-1.05241	0.29261	487903
Mbuti.DG	SRB_Iron_Gates_HG	MH2_LT	AS_EMT	-0.000510905	0.000521538	-0.979612	0.327278	512859
Mbuti.DG	IRN_DinkhaTepe_BIA_B	MH2_LT	AS_EMT	-0.000410288	0.000442031	-0.928188	0.35331	503074
Mbuti.DG	GRC_Manika_Helladic_EBA	MH2_LT	AS_EMT	-0.000601807	0.000657407	-0.915426	0.359968	496194
Mbuti.DG	TUR_Hatay_Alalakh_MLBA	MH2_LT	AS_EMT	-0.000366754	0.000433325	-0.846373	0.397345	504532
Mbuti.DG	IRQ_Nemrik9_LBA	MH2_LT	AS_EMT	-0.000549606	0.000667688	-0.823148	0.410424	358590
Mbuti.DG	RUS_Yamnaya_Samara_EBA	MH2_LT	AS_EMT	-0.000379344	0.000486686	-0.779442	0.435719	505562
Mbuti.DG	TUR_Pınarbaşı_EpiP	MH2_LT	AS_EMT	-0.000554156	0.000721664	-0.767887	0.442555	382242
Mbuti.DG	ARM_Brardzryal_Urartian	MH2_LT	AS_EMT	-0.000331554	0.00044399	-0.74676	0.455208	448012
Mbuti.DG	IRN_DinkhaTepe_BIA_A	MH2_LT	AS_EMT	-0.000329799	0.000448708	-0.734997	0.462341	494237
Mbuti.DG	IRN_Shahr_I_Sokhta_BA	MH2_LT	AS_EMT	-0.000337821	0.000463247	-0.729246	0.465851	454501
Mbuti.DG	EHG3	MH2_LT	AS_EMT	-0.000457378	0.000629673	-0.726374	0.467609	460257
Mbuti.DG	CHG	MH2_LT	AS_EMT	-0.000381268	0.000573232	-0.665119	0.505974	517337
Mbuti.DG	IRN_Hasanlu_IA	MH2_LT	AS_EMT	-0.000256227	0.000410466	-0.624233	0.532474	515314
Mbuti.DG	WHG4	MH2_LT	AS_EMT	-0.000334189	0.000563326	-0.593243	0.553018	517376
Mbuti.DG	ARM_Noratus_LBA	MH2_LT	AS_EMT	-0.000228722	0.000415475	-0.550507	0.581972	494946
Mbuti.DG	GRC_Marathon_Rom	MH2_LT	AS_EMT	-0.000297868	0.000616288	-0.483326	0.628864	417360
Mbuti.DG	IRN_Seh_Gabi_ChL	MH2_LT	AS_EMT	-0.000210606	0.000474603	-0.443752	0.657222	459143
Mbuti.DG	LBN_Rom	MH2_LT	AS_EMT	-0.000140454	0.000461274	-0.30449	0.760754	517390
Mbuti.DG	AZE_N	MH2_LT	AS_EMT	-0.000167537	0.000568173	-0.29487	0.768093	408411
Mbuti.DG	IRQ_Bestansur_PPN	MH2_LT	AS_EMT	-0.00103646	0.0037368	-0.277365	0.7815	6600
Mbuti.DG	ARM_Berkaber_KuraAraxes_EBA	MH2_LT	AS_EMT	-0.00013234	0.000509937	-0.259523	0.795232	428944
Mbuti.DG	TUR_C_Çatalhöyük_N	MH2_LT	AS_EMT	-0.000155165	0.000690029	-0.224867	0.822083	212902
Mbuti.DG	ISR_ChL	MH2_LT	AS_EMT	-7.54414e-05	0.000492724	-0.153111	0.878311	475165
Mbuti.DG	TUR_Marmara_Barcın_N	MH2_LT	AS_EMT	-5.8341e-05	0.000454897	-0.128251	0.89795	512702
Mbuti.DG	GRC_Minoan_Lasithi_BA	MH2_LT	AS_EMT	8.10959e-06	0.00052788	0.0153626	0.987743	453421
Mbuti.DG	ARM_Aknashen_N	MH2_LT	AS_EMT	2.31638e-05	0.00105515	0.021953	0.982485	110887
Mbuti.DG	LBN_Canaanite	MH2_LT	AS_EMT	4.78867e-05	0.000461986	0.103654	0.917444	514705
Mbuti.DG	GRC_Mycenaean_Palace_of_Nestor_BA	MH2_LT	AS_EMT	7.78719e-05	0.000508415	0.153166	0.878267	466935
Mbuti.DG	TUR_C_AşıklıHöyük_PPN	MH2_LT	AS_EMT	0.000320109	0.00171988	0.186123	0.852348	48346
Mbuti.DG	LBN_Hellenistic	MH2_LT	AS_EMT	0.000122334	0.000644769	0.189733	0.849518	351282
Mbuti.DG	MAR_Taforalt_EpiP	MH2_LT	AS_EMT	0.000105401	0.000503672	0.209265	0.834241	495111
Mbuti.DG	Cayonu	MH2_LT	AS_EMT	0.000153985	0.000651937	0.236196	0.813281	273896
Mbuti.DG	IRN_HajjiFiruz_BA	MH2_LT	AS_EMT	0.0001573	0.000644015	0.244249	0.807038	426480
Mbuti.DG	IND_Harappan_published	MH2_LT	AS_EMT	0.000672203	0.0024785	0.271213	0.786227	14758
Mbuti.DG	Levant_PPN	MH2_LT	AS_EMT	0.000201703	0.000549171	0.367286	0.713405	386238
Mbuti.DG	LBN_IA	MH2_LT	AS_EMT	0.000190395	0.00041636	0.457285	0.647466	517258
Mbuti.DG	GRC_Peloponnese_N	MH2_LT	AS_EMT	0.000254394	0.0004877	0.52162	0.601935	491210
Mbuti.DG	ARM_Masis_Blur_N	MH2_LT	AS_EMT	0.000504647	0.000948551	0.532019	0.594713	108341
Mbuti.DG	CYP_PPNB	MH2_LT	AS_EMT	0.000693769	0.00124653	0.556561	0.577828	56952
Mbuti.DG	IRN_Ganj_Dareh_N	MH2_LT	AS_EMT	0.000303526	0.000529274	0.573477	0.566322	474065
Mbuti.DG	Mesopotamia_PPN	MH2_LT	AS_EMT	0.00050277	0.000788568	0.637573	0.523752	209927
Mbuti.DG	ISR_Natufian_EpiP	MH2_LT	AS_EMT	0.000591355	0.000889614	0.664732	0.506222	92974
Mbuti.DG	IRQ_Shanidar_N	MH2_LT	AS_EMT	0.000976374	0.0014517	0.672571	0.50122	42338
Mbuti.DG	GRC_Palace_of_Nestor_EIA	MH2_LT	AS_EMT	0.000933947	0.00125035	0.746948	0.455095	54291
Mbuti.DG	TUR_Hatay_TellKurdu_ChL	MH2_LT	AS_EMT	0.000469795	0.000606342	0.774801	0.438457	308607
Mbuti.DG	RUS_AfontovaGora3	MH2_LT	AS_EMT	0.000749836	0.000965788	0.776399	0.437514	114651
Mbuti.DG	IRN_Hasanlu_MBA	MH2_LT	AS_EMT	0.000651098	0.000665255	0.978719	0.327719	301416
Mbuti.DG	TUR_BlackSea_İkiztepe_ChL	MH2_LT	AS_EMT	0.000942	0.000616121	1.52892	0.126284	267690
f4(Mbuti.DG, X, MH1-2_LT, AS_EMT)
pop1	pop2	pop3	pop4	est	se	z	p	n
Mbuti.DG	RUS_Sintashta_MLBA	MH1-2_LT	AS_EMT	-0.000789137	0.000367819	-2.14545	0.0319169	616585
Mbuti.DG	ARM_Areni1_ChL	MH1-2_LT	AS_EMT	-0.000829172	0.000438855	-1.8894	0.0588384	557803
Mbuti.DG	ARM_Bagheri_Tchala_EIA	MH1-2_LT	AS_EMT	-0.00063773	0.000375563	-1.69806	0.0894961	556489
Mbuti.DG	WSHG	MH1-2_LT	AS_EMT	-0.000898109	0.000542249	-1.65627	0.0976678	452989
Mbuti.DG	PAK_Udegram_IA	MH1-2_LT	AS_EMT	-0.000533397	0.000376765	-1.41573	0.156855	588230
Mbuti.DG	IRN_HajjiFiruz_ChL	MH1-2_LT	AS_EMT	-0.000570998	0.00043456	-1.31397	0.188857	557364
Mbuti.DG	ARM_Brardzryal_Urartian	MH1-2_LT	AS_EMT	-0.000482805	0.000388539	-1.24262	0.214009	541845
Mbuti.DG	CHG	MH1-2_LT	AS_EMT	-0.000631171	0.000508006	-1.24245	0.214072	622529
Mbuti.DG	SRB_Iron_Gates_HG	MH1-2_LT	AS_EMT	-0.000503242	0.000429449	-1.17183	0.241265	617282
Mbuti.DG	IRN_HajjiFiruz_IA	MH1-2_LT	AS_EMT	-0.000659511	0.000568927	-1.15922	0.246367	446888
Mbuti.DG	TUR_Pınarbaşı_EpiP	MH1-2_LT	AS_EMT	-0.000647117	0.000574054	-1.12727	0.259627	461803
Mbuti.DG	WHG4	MH1-2_LT	AS_EMT	-0.000482022	0.000457759	-1.053	0.292339	622579
Mbuti.DG	ARM_Karmir_Blur_EIA	MH1-2_LT	AS_EMT	-0.000482199	0.00049909	-0.966157	0.333966	463490
Mbuti.DG	ARM_Noratus_LBA	MH1-2_LT	AS_EMT	-0.000342106	0.000366774	-0.932741	0.350954	596480
Mbuti.DG	IRN_TepeHissar_ChL	MH1-2_LT	AS_EMT	-0.000327292	0.000360174	-0.908705	0.363506	534586
Mbuti.DG	TUR_Hatay_Alalakh_MLBA	MH1-2_LT	AS_EMT	-0.000320842	0.000364726	-0.879677	0.379034	607579
Mbuti.DG	IRN_Hasanlu_IA	MH1-2_LT	AS_EMT	-0.000289121	0.000349357	-0.827583	0.407907	620144
Mbuti.DG	TUR_C_AşıklıHöyük_PPN	MH1-2_LT	AS_EMT	-0.00116976	0.00144048	-0.812062	0.416756	58248
Mbuti.DG	RUS_Yamnaya_Samara_EBA	MH1-2_LT	AS_EMT	-0.000328418	0.000410864	-0.799337	0.424095	608795
Mbuti.DG	IRN_DinkhaTepe_BIA_B	MH1-2_LT	AS_EMT	-0.000282696	0.000378861	-0.746174	0.455562	605931
Mbuti.DG	IRN_DinkhaTepe_BIA_A	MH1-2_LT	AS_EMT	-0.000276092	0.000399004	-0.691952	0.488967	595607
Mbuti.DG	GRC_Manika_Helladic_EBA	MH1-2_LT	AS_EMT	-0.000382691	0.000594236	-0.644006	0.519572	596381
Mbuti.DG	IRN_Shahr_I_Sokhta_BA	MH1-2_LT	AS_EMT	-0.000226853	0.000384612	-0.589822	0.55531	549214
Mbuti.DG	GRC_Marathon_Rom	MH1-2_LT	AS_EMT	-0.000305945	0.000566354	-0.540201	0.589058	504085
Mbuti.DG	EHG3	MH1-2_LT	AS_EMT	-0.000269789	0.000522002	-0.516835	0.605271	555055
Mbuti.DG	ISR_ChL	MH1-2_LT	AS_EMT	-0.000193419	0.000403682	-0.479139	0.63184	573474
Mbuti.DG	LBN_Rom	MH1-2_LT	AS_EMT	-0.000185204	0.000397678	-0.465713	0.641421	622594
Mbuti.DG	IRQ_Nemrik9_LBA	MH1-2_LT	AS_EMT	-0.000262298	0.000578999	-0.45302	0.650534	433454
Mbuti.DG	IRN_Seh_Gabi_ChL	MH1-2_LT	AS_EMT	-0.000150846	0.000409189	-0.368646	0.712392	554068
Mbuti.DG	GRC_Minoan_Lasithi_BA	MH1-2_LT	AS_EMT	-0.000154607	0.00044643	-0.346319	0.729103	546903
Mbuti.DG	AZE_ChL	MH1-2_LT	AS_EMT	-0.00022808	0.000739769	-0.308313	0.757844	191067
Mbuti.DG	IRQ_Bestansur_PPN	MH1-2_LT	AS_EMT	-0.000771753	0.0029243	-0.263911	0.791849	7957
Mbuti.DG	AZE_N	MH1-2_LT	AS_EMT	-2.25556e-05	0.000507474	-0.0444469	0.964548	494397
Mbuti.DG	IRN_HajjiFiruz_BA	MH1-2_LT	AS_EMT	-1.79628e-05	0.000552139	-0.0325331	0.974047	515926
Mbuti.DG	Cayonu	MH1-2_LT	AS_EMT	2.76922e-06	0.000524502	0.00527971	0.995787	327740
Mbuti.DG	ARM_Masis_Blur_N	MH1-2_LT	AS_EMT	4.65072e-05	0.000820003	0.0567158	0.954772	131644
Mbuti.DG	TUR_Marmara_Barcın_N	MH1-2_LT	AS_EMT	3.26386e-05	0.000387312	0.0842696	0.932842	617085
Mbuti.DG	IND_Harappan_published	MH1-2_LT	AS_EMT	0.000181623	0.00205868	0.0882233	0.929699	18083
Mbuti.DG	GRC_Mycenaean_Palace_of_Nestor_BA	MH1-2_LT	AS_EMT	4.68353e-05	0.000459883	0.101842	0.918882	563648
Mbuti.DG	GRC_Palace_of_Nestor_EIA	MH1-2_LT	AS_EMT	0.000112952	0.00106662	0.105896	0.915665	66402
Mbuti.DG	ARM_Aknashen_N	MH1-2_LT	AS_EMT	0.000101234	0.000845354	0.119753	0.904679	135370
Mbuti.DG	MAR_Taforalt_EpiP	MH1-2_LT	AS_EMT	5.75779e-05	0.000421444	0.13662	0.891331	596552
Mbuti.DG	Levant_PPN	MH1-2_LT	AS_EMT	8.49409e-05	0.000514594	0.165064	0.868894	467805
Mbuti.DG	ARM_Berkaber_KuraAraxes_EBA	MH1-2_LT	AS_EMT	7.94291e-05	0.000446837	0.177759	0.858912	518985
Mbuti.DG	TUR_C_Çatalhöyük_N	MH1-2_LT	AS_EMT	0.000136589	0.000588443	0.232119	0.816446	254924
Mbuti.DG	LBN_Hellenistic	MH1-2_LT	AS_EMT	0.000174625	0.000544067	0.320962	0.748239	421688
Mbuti.DG	Mesopotamia_PPN	MH1-2_LT	AS_EMT	0.000237211	0.000610491	0.388558	0.697603	252559
Mbuti.DG	LBN_IA	MH1-2_LT	AS_EMT	0.000144446	0.000358451	0.402972	0.686969	622424
Mbuti.DG	IRN_Hasanlu_MBA	MH1-2_LT	AS_EMT	0.000285451	0.000606795	0.470424	0.638052	367283
Mbuti.DG	IRQ_Shanidar_N	MH1-2_LT	AS_EMT	0.000671674	0.00114404	0.587108	0.557131	51636
Mbuti.DG	LBN_Canaanite	MH1-2_LT	AS_EMT	0.000232582	0.000382672	0.607784	0.543331	619294
Mbuti.DG	TUR_BlackSea_İkiztepe_ChL	MH1-2_LT	AS_EMT	0.000312898	0.000513481	0.609366	0.542282	325192
Mbuti.DG	GRC_Peloponnese_N	MH1-2_LT	AS_EMT	0.000282165	0.000435836	0.64741	0.517366	591798
Mbuti.DG	TUR_Hatay_TellKurdu_ChL	MH1-2_LT	AS_EMT	0.000441428	0.000527505	0.836823	0.402692	373780
Mbuti.DG	IRN_Ganj_Dareh_N	MH1-2_LT	AS_EMT	0.000391134	0.000447312	0.87441	0.381895	571859
Mbuti.DG	ISR_Natufian_EpiP	MH1-2_LT	AS_EMT	0.000640999	0.000732164	0.875485	0.38131	113045
Mbuti.DG	CYP_PPNB	MH1-2_LT	AS_EMT	0.00114863	0.00104615	1.09795	0.272224	68509
Mbuti.DG	RUS_AfontovaGora3	MH1-2_LT	AS_EMT	0.000987847	0.000791723	1.24772	0.212134	139889
f4(Mbuti.DG, X, MH3_LT, MH1-2_LT)
pop1	pop2	pop3	pop4	est	se	z	p	n
Mbuti.DG	LBN_Canaanite	MH3_LT	MH1-2_LT	-0.00194091	0.000512083	-3.79022	0.000150512	216329
Mbuti.DG	CYP_PPNB	MH3_LT	MH1-2_LT	-0.00511103	0.00166555	-3.06866	0.00215018	23658
Mbuti.DG	TUR_C_Çatalhöyük_N	MH3_LT	MH1-2_LT	-0.00256675	0.000842137	-3.0479	0.00230444	90596
Mbuti.DG	Mesopotamia_PPN	MH3_LT	MH1-2_LT	-0.00228014	0.000899041	-2.53619	0.0112064	87997
Mbuti.DG	Cayonu	MH3_LT	MH1-2_LT	-0.0018063	0.000814202	-2.21849	0.0265214	118352
Mbuti.DG	Levant_PPN	MH3_LT	MH1-2_LT	-0.00146722	0.000665196	-2.20569	0.0274058	156105
Mbuti.DG	ISR_Natufian_EpiP	MH3_LT	MH1-2_LT	-0.00278228	0.00129067	-2.15569	0.031108	37312
Mbuti.DG	IRQ_Shanidar_N	MH3_LT	MH1-2_LT	-0.00408187	0.00200609	-2.03474	0.0418768	16363
Mbuti.DG	TUR_Hatay_TellKurdu_ChL	MH3_LT	MH1-2_LT	-0.00133891	0.000719286	-1.86145	0.0626808	124700
Mbuti.DG	GRC_Palace_of_Nestor_EIA	MH3_LT	MH1-2_LT	-0.00317384	0.00178261	-1.78045	0.075003	21156
Mbuti.DG	LBN_IA	MH3_LT	MH1-2_LT	-0.00075509	0.000448569	-1.68333	0.092311	217348
Mbuti.DG	IRQ_Bestansur_PPN	MH3_LT	MH1-2_LT	-0.00822809	0.00492607	-1.67032	0.094857	2613
Mbuti.DG	LBN_Hellenistic	MH3_LT	MH1-2_LT	-0.00114201	0.000731622	-1.56093	0.11854	148386
Mbuti.DG	ARM_Karmir_Blur_EIA	MH3_LT	MH1-2_LT	-0.00105981	0.000697072	-1.52038	0.128416	154363
Mbuti.DG	IRN_Ganj_Dareh_N	MH3_LT	MH1-2_LT	-0.000900754	0.000596159	-1.51093	0.130806	195341
Mbuti.DG	ISR_ChL	MH3_LT	MH1-2_LT	-0.000731272	0.000498843	-1.46594	0.142666	195178
Mbuti.DG	TUR_Hatay_Alalakh_MLBA	MH3_LT	MH1-2_LT	-0.000636709	0.000464337	-1.37122	0.170305	210470
Mbuti.DG	LBN_Rom	MH3_LT	MH1-2_LT	-0.000592026	0.000481071	-1.23064	0.218457	217379
Mbuti.DG	TUR_Marmara_Barcın_N	MH3_LT	MH1-2_LT	-0.000580761	0.000473503	-1.22652	0.220002	214590
Mbuti.DG	IRQ_Nemrik9_LBA	MH3_LT	MH1-2_LT	-0.000931278	0.000782293	-1.19045	0.233871	146886
Mbuti.DG	IRN_TepeHissar_ChL	MH3_LT	MH1-2_LT	-0.000623358	0.000543361	-1.14723	0.251289	179630
Mbuti.DG	GRC_Peloponnese_N	MH3_LT	MH1-2_LT	-0.000578532	0.000523731	-1.10464	0.269318	203842
Mbuti.DG	GRC_Mycenaean_Palace_of_Nestor_BA	MH3_LT	MH1-2_LT	-0.000595778	0.000596225	-0.999251	0.317673	191797
Mbuti.DG	SYR_Ebla_EMBA	MH3_LT	MH1-2_LT	-0.000418774	0.000505426	-0.828556	0.407356	195336
Mbuti.DG	RUS_AfontovaGora3	MH3_LT	MH1-2_LT	-0.000952478	0.0012067	-0.789325	0.429922	44358
Mbuti.DG	TUR_BlackSea_İkiztepe_ChL	MH3_LT	MH1-2_LT	-0.000601605	0.000787795	-0.763657	0.445071	106203
Mbuti.DG	IRN_DinkhaTepe_BIA_A	MH3_LT	MH1-2_LT	-0.000379609	0.000513985	-0.73856	0.460174	204772
Mbuti.DG	ARM_Berkaber_KuraAraxes_EBA	MH3_LT	MH1-2_LT	-0.000401273	0.00060334	-0.665085	0.505996	173552
Mbuti.DG	ARM_Areni1_ChL	MH3_LT	MH1-2_LT	-0.000332506	0.000534198	-0.62244	0.533653	189157
Mbuti.DG	GRC_Manika_Helladic_EBA	MH3_LT	MH1-2_LT	-0.000438077	0.000705804	-0.620678	0.534811	209343
Mbuti.DG	IRN_Hasanlu_IA	MH3_LT	MH1-2_LT	-0.000253357	0.000455411	-0.556325	0.577989	216166
Mbuti.DG	AZE_ChL	MH3_LT	MH1-2_LT	-0.000603555	0.00110514	-0.546136	0.584972	62339
Mbuti.DG	IRN_Hasanlu_MBA	MH3_LT	MH1-2_LT	-0.000309941	0.000824141	-0.376077	0.70686	118840
Mbuti.DG	MAR_Taforalt_EpiP	MH3_LT	MH1-2_LT	-0.000152011	0.000535914	-0.283649	0.77668	205796
Mbuti.DG	IRN_DinkhaTepe_BIA_B	MH3_LT	MH1-2_LT	-9.20474e-05	0.000475759	-0.193475	0.846587	209584
Mbuti.DG	AZE_N	MH3_LT	MH1-2_LT	-0.000126155	0.000677402	-0.186234	0.852261	164975
Mbuti.DG	ARM_Masis_Blur_N	MH3_LT	MH1-2_LT	-0.000206973	0.00131472	-0.157427	0.874908	42880
Mbuti.DG	IRN_Seh_Gabi_ChL	MH3_LT	MH1-2_LT	-5.59186e-05	0.000571019	-0.0979277	0.92199	188369
Mbuti.DG	GRC_Minoan_Lasithi_BA	MH3_LT	MH1-2_LT	-2.3288e-05	0.000590062	-0.039467	0.968518	186076
Mbuti.DG	ARM_Aknashen_N	MH3_LT	MH1-2_LT	-2.95213e-05	0.00129872	-0.0227311	0.981865	43048
Mbuti.DG	IRN_HajjiFiruz_BA	MH3_LT	MH1-2_LT	1.37738e-05	0.000730509	0.0188551	0.984957	172429
Mbuti.DG	CHG	MH3_LT	MH1-2_LT	1.38971e-05	0.00059384	0.023402	0.98133	217372
Mbuti.DG	IRN_HajjiFiruz_ChL	MH3_LT	MH1-2_LT	4.70418e-05	0.000557474	0.0843838	0.932751	188662
Mbuti.DG	GRC_Marathon_Rom	MH3_LT	MH1-2_LT	8.90749e-05	0.000733561	0.121428	0.903352	169567
Mbuti.DG	ARM_Brardzryal_Urartian	MH3_LT	MH1-2_LT	8.05402e-05	0.000555731	0.144927	0.884769	181579
Mbuti.DG	WHG4	MH3_LT	MH1-2_LT	0.000236929	0.000566395	0.41831	0.675721	217365
Mbuti.DG	TUR_C_AşıklıHöyük_PPN	MH3_LT	MH1-2_LT	0.000863839	0.00186828	0.462371	0.643815	20379
Mbuti.DG	IRN_Shahr_I_Sokhta_BA	MH3_LT	MH1-2_LT	0.000254203	0.000520016	0.488837	0.624957	185254
Mbuti.DG	PAK_Udegram_IA	MH3_LT	MH1-2_LT	0.000256744	0.000495621	0.518026	0.60444	201823
Mbuti.DG	IND_Harappan_published	MH3_LT	MH1-2_LT	0.00172584	0.00316021	0.546115	0.584987	5915
Mbuti.DG	TUR_Pınarbaşı_EpiP	MH3_LT	MH1-2_LT	0.000519466	0.000782179	0.664127	0.506609	155849
Mbuti.DG	EHG3	MH3_LT	MH1-2_LT	0.000470531	0.000665139	0.707417	0.479307	189281
Mbuti.DG	ARM_Noratus_LBA	MH3_LT	MH1-2_LT	0.000396762	0.000507162	0.782318	0.434028	205376
Mbuti.DG	IRN_HajjiFiruz_IA	MH3_LT	MH1-2_LT	0.000739668	0.000806395	0.917253	0.35901	144913
Mbuti.DG	SRB_Iron_Gates_HG	MH3_LT	MH1-2_LT	0.000527022	0.000498618	1.05697	0.290527	214849
Mbuti.DG	RUS_Sintashta_MLBA	MH3_LT	MH1-2_LT	0.000516778	0.00047434	1.08947	0.275948	214482
Mbuti.DG	ARM_Bagheri_Tchala_EIA	MH3_LT	MH1-2_LT	0.000641463	0.000511679	1.25364	0.209972	187502
Mbuti.DG	RUS_Yamnaya_Samara_EBA	MH3_LT	MH1-2_LT	0.000830284	0.000526389	1.57732	0.114722	210833
Mbuti.DG	WSHG	MH3_LT	MH1-2_LT	0.00143813	0.000726241	1.98023	0.0476774	146313
