# Supplementary material for: Ancient genomes illuminate Eastern Arabian population history and adaptation against malaria
Source: Cell Genom. Author manuscript; Available in PMC 2024 May 7. (PMC10943591; doi:10.1016/j.xgen.2024.100507)
Supplement: Table S4 [file EMS194653-supplement-Table_S4.xlsx]

## Sheet: Sheet1
Table S4 - Admixture f3-statistics of the form f3(Bahrain_Tylos; A, B), related to STAR Methods.
f3(Bahrain_Tylos; A, B)
Target	A	B	est	se	z	p	n	Groups
Bahrain_Tylos	CHG	ISR_Natufian_EpiP	-0.0136863	0.00227748	-6.00938	1.86228e-09	189788	Distal
Bahrain_Tylos	IRN_Ganj_Dareh_N	ISR_Natufian_EpiP	-0.0129754	0.00210212	-6.17254	6.72022e-10	187842	Distal
Bahrain_Tylos	CYP_PPNB	IRN_Ganj_Dareh_N	-0.0100926	0.00268922	-3.75299	0.000174735	108571	Distal
Bahrain_Tylos	IRN_Ganj_Dareh_N	TUR_C_Çatalhöyük_N	-0.00912806	0.00154422	-5.91111	3.39813e-09	394846	Distal
Bahrain_Tylos	IRN_Ganj_Dareh_N	TUR_Pınarbaşı_EpiP	-0.0087211	0.00156329	-5.57867	2.42358e-08	773935	Distal
Bahrain_Tylos	Levant_PPN	CHG	-0.00712188	0.00133348	-5.34081	9.25315e-08	812029	Distal
Bahrain_Tylos	IRN_Ganj_Dareh_N	TUR_Marmara_Barcın_N	-0.00664461	0.000986793	-6.73353	1.6559e-11	997104	Distal
Bahrain_Tylos	TUR_C_Çatalhöyük_N	WSHG	-0.00636406	0.00180566	-3.52451	0.000424267	323484	Distal
Bahrain_Tylos	IRN_Ganj_Dareh_N	Levant_PPN	-0.00623831	0.00131031	-4.76095	1.92681e-06	795223	Distal
Bahrain_Tylos	IRN_Ganj_Dareh_N	Cayonu	-0.00471257	0.00148401	-3.17557	0.00149541	498919	Distal
Bahrain_Tylos	TUR_Marmara_Barcın_N	CHG	-0.00408716	0.00100419	-4.07013	4.69874e-05	1077278	Distal
Bahrain_Tylos	LBN_Canaanite	RUS_Yamnaya_Samara_EBA	-0.00317063	0.000914428	-3.46733	0.00052565	1054724	Proximal only
Bahrain_Tylos	ISR_Natufian_EpiP	RUS_Yamnaya_Samara_EBA	-0.00913787	0.00195125	-4.68309	2.82588e-06	189371	Distal and proximal
Bahrain_Tylos	TUR_C_Çatalhöyük_N	IRN_Shahr_I_Sokhta_BA	-0.00792932	0.0014395	-5.50836	3.62183e-08	382335	Distal and proximal
Bahrain_Tylos	CHG	TUR_Hatay_TellKurdu_ChL	-0.00749705	0.00141096	-5.31345	1.0757e-07	644536	Distal and proximal
Bahrain_Tylos	ISR_Natufian_EpiP	IRN_Shahr_I_Sokhta_BA	-0.00743482	0.00191019	-3.89219	9.93451e-05	186424	Distal and proximal
Bahrain_Tylos	ISR_Natufian_EpiP	PAK_Udegram_IA	-0.00676012	0.00191979	-3.52128	0.000429471	188800	Distal and proximal
Bahrain_Tylos	ISR_Natufian_EpiP	ARM_Brardzryal_Urartian	-0.00630538	0.00194494	-3.24194	0.00118718	185642	Distal and proximal
Bahrain_Tylos	IRN_Ganj_Dareh_N	TUR_Hatay_TellKurdu_ChL	-0.00611708	0.00130167	-4.69942	2.60899e-06	632476	Distal and proximal
Bahrain_Tylos	TUR_Pınarbaşı_EpiP	IRN_Shahr_I_Sokhta_BA	-0.00511651	0.00134972	-3.79079	0.000150167	756445	Distal and proximal
Bahrain_Tylos	CHG	ISR_ChL	-0.00502022	0.00109041	-4.60398	4.14494e-06	1003706	Distal and proximal
Bahrain_Tylos	TUR_C_Çatalhöyük_N	IRN_TepeHissar_ChL	-0.0048083	0.0014545	-3.3058	0.000947058	373555	Distal and proximal
Bahrain_Tylos	WSHG	TUR_Hatay_TellKurdu_ChL	-0.00478045	0.00143972	-3.32041	0.000898849	563436	Distal and proximal
Bahrain_Tylos	TUR_C_Çatalhöyük_N	PAK_Udegram_IA	-0.00446542	0.00136523	-3.27081	0.0010724	404285	Distal and proximal
Bahrain_Tylos	IRN_Ganj_Dareh_N	ISR_ChL	-0.00376631	0.00102001	-3.69242	0.000222134	961578	Distal and proximal
Bahrain_Tylos	IRN_Ganj_Dareh_N	LBN_IA	-0.00373049	0.00100405	-3.71543	0.000202861	997787	Distal and proximal
Bahrain_Tylos	IRN_Ganj_Dareh_N	LBN_Canaanite	-0.00324838	0.00104527	-3.10768	0.0018856	990860	Distal and proximal
Bahrain_Tylos	IRN_Ganj_Dareh_N	LBN_Rom	-0.00312226	0.00100813	-3.09707	0.00195442	998334	Distal and proximal
