# Supplementary material for: Ancient genomes illuminate Eastern Arabian population history and adaptation against malaria
Source: Cell Genom. Author manuscript; Available in PMC 2024 May 7. (PMC10943591; doi:10.1016/j.xgen.2024.100507)
Supplement: Table S5 [file EMS194653-supplement-Table_S5.xlsx]

## Sheet: Sheet1
Table S5 - Two source qpAdm models of Bahrain Tylos ancestries, related to STAR Methods.
target	sourceA	sourceB	propA	propB	prop_SE	pval	group
Bahrain_Tylos	ARM_Aknashen_N	ISR_Natufian_EpiP	0.830344	0.169656	0.0418689	0.0377815	Distal
Bahrain_Tylos	ARM_Aknashen_N	MAR_Taforalt_EpiP	0.884727	0.115273	0.0243417	0.0754019	Distal
Bahrain_Tylos	ARM_Masis_Blur_N	IRQ_Bestansur_PPN	0.656959	0.343041	0.147407	0.232567	Distal
Bahrain_Tylos	ARM_Masis_Blur_N	IRQ_Shanidar_N	0.628099	0.371901	0.157008	0.0498229	Distal
Bahrain_Tylos	ARM_Masis_Blur_N	MAR_Taforalt_EpiP	0.913787	0.0862132	0.0264831	0.053982	Distal
Bahrain_Tylos	AZE_N	MAR_Taforalt_EpiP	0.928885	0.0711147	0.0178185	0.0353546	Distal
Bahrain_Tylos	CHG	Cayonu	0.348132	0.651868	0.0496814	0.0659106	Distal
Bahrain_Tylos	CYP_PPNB	IRQ_Shanidar_N	0.301161	0.698839	0.0602934	0.0624588	Distal
Bahrain_Tylos	IRN_Ganj_Dareh_N	ARM_Masis_Blur_N	0.236549	0.763451	0.0600402	0.123303	Distal
Bahrain_Tylos	IRN_Ganj_Dareh_N	Cayonu	0.27731	0.72269	0.040291	0.0309841	Distal
Bahrain_Tylos	IRN_Ganj_Dareh_N	TUR_C_AşıklıHöyük_PPN	0.420715	0.579285	0.062287	0.0441473	Distal
Bahrain_Tylos	IRN_Seh_Gabi_LN	ARM_Masis_Blur_N	0.276352	0.723648	0.0733817	0.116644	Distal
Bahrain_Tylos	IRN_Seh_Gabi_LN	TUR_C_AşıklıHöyük_PPN	0.476925	0.523075	0.0719118	0.0611348	Distal
Bahrain_Tylos	IRQ_Bestansur_PPN	SRB_Iron_Gates_HG	0.852098	0.147902	0.0460171	0.287356	Distal
Bahrain_Tylos	IRQ_Shanidar_N	Cayonu	0.433671	0.566329	0.0985448	0.0765006	Distal
Bahrain_Tylos	IRQ_Shanidar_N	ISR_Natufian_EpiP	0.799734	0.200266	0.0490274	0.0345947	Distal
Bahrain_Tylos	Levant_PPN	ARM_Aknashen_N	0.205926	0.794074	0.0502384	0.0136229	Distal
Bahrain_Tylos	Levant_PPN	CHG	0.376124	0.623876	0.0285145	0.0196675	Distal
Bahrain_Tylos	Levant_PPN	IRQ_Shanidar_N	0.285851	0.714149	0.0527078	0.161376	Distal
Bahrain_Tylos	Mesopotamia_PPN	RUS_AfontovaGora3	0.942055	0.0579449	0.0235357	0.0128422	Distal
Bahrain_Tylos	Mesopotamia_PPN	SRB_Iron_Gates_HG	0.963064	0.0369358	0.0144998	0.0327843	Distal
Bahrain_Tylos	TUR_C_Boncuklu_PPN	IRQ_Bestansur_PPN	0.281888	0.718112	0.114077	0.109271	Distal
Bahrain_Tylos	TUR_C_Çatalhöyük_N	IRQ_Shanidar_N	0.395299	0.604701	0.0777526	0.0458064	Distal
Bahrain_Tylos	TUR_Marmara_Barcın_N	IRQ_Bestansur_PPN	0.294914	0.705086	0.137226	0.0809898	Distal
Bahrain_Tylos	TUR_Marmara_Barcın_N	IRQ_Shanidar_N	0.284007	0.715993	0.0580781	0.0293055	Distal
Bahrain_Tylos	TUR_Pınarbaşı_EpiP	IRQ_Bestansur_PPN	0.291371	0.708629	0.121473	0.0724459	Distal
Bahrain_Tylos	TUR_Pınarbaşı_EpiP	IRQ_Shanidar_N	0.262658	0.737342	0.0571827	0.0246873	Distal
Bahrain_Tylos	AZE_ChL	MAR_Taforalt_EpiP	0.942253	0.057747	0.0245619	0.974145	Proximal
Bahrain_Tylos	CHG	SYR_Ebla_EMBA	0.263288	0.736712	0.0496506	0.0449971	Proximal
Bahrain_Tylos	IRN_Ganj_Dareh_N	IRN_DinkhaTepe_BIA_A	0.11513	0.88487	0.0412082	0.017094	Proximal
Bahrain_Tylos	IRN_Ganj_Dareh_N	SYR_Ebla_EMBA	0.193208	0.806792	0.0357154	0.018819	Proximal
Bahrain_Tylos	IRN_Ganj_Dareh_N	TUR_Hatay_TellKurdu_ChL	0.422585	0.577415	0.0274336	0.0620272	Proximal
Bahrain_Tylos	IRN_HajjiFiruz_ChL	ISR_Natufian_EpiP	0.907352	0.0926476	0.0283401	0.0140489	Proximal
Bahrain_Tylos	IRN_HajjiFiruz_IA	ISR_Natufian_EpiP	0.832906	0.167094	0.0338368	0.104101	Proximal
Bahrain_Tylos	IRN_Seh_Gabi_ChL	ARM_Masis_Blur_N	0.395399	0.604601	0.132178	0.0247224	Proximal
Bahrain_Tylos	IRN_Seh_Gabi_ChL	Cayonu	0.505792	0.494208	0.0760402	0.0115914	Proximal
Bahrain_Tylos	IRN_Seh_Gabi_ChL	SYR_Ebla_EMBA	0.394072	0.605928	0.0794165	0.0123494	Proximal
Bahrain_Tylos	IRN_Seh_Gabi_ChL	TUR_Hatay_TellKurdu_ChL	0.661721	0.338279	0.0471092	0.0125422	Proximal
Bahrain_Tylos	IRN_Seh_Gabi_LN	IRN_DinkhaTepe_BIA_A	0.154095	0.845905	0.0576381	0.0335587	Proximal
Bahrain_Tylos	IRN_Seh_Gabi_LN	SYR_Ebla_EMBA	0.24535	0.75465	0.0497453	0.0667774	Proximal
Bahrain_Tylos	IRN_Seh_Gabi_LN	TUR_Hatay_Alalakh_MLBA	0.321605	0.678395	0.0446886	0.0200751	Proximal
Bahrain_Tylos	IRN_Seh_Gabi_LN	TUR_Hatay_TellKurdu_ChL	0.485802	0.514198	0.0399996	0.101028	Proximal
Bahrain_Tylos	IRN_Shahr_I_Sokhta_BA	ARM_Masis_Blur_N	0.229334	0.770666	0.0695086	0.0555355	Proximal
Bahrain_Tylos	IRN_Shahr_I_Sokhta_BA	Cayonu	0.307536	0.692464	0.0392978	0.184392	Proximal
Bahrain_Tylos	IRN_Shahr_I_Sokhta_BA	IRN_DinkhaTepe_BIA_A	0.123819	0.876181	0.0449541	0.0144995	Proximal
Bahrain_Tylos	IRN_Shahr_I_Sokhta_BA	SYR_Ebla_EMBA	0.212659	0.787341	0.039702	0.0139159	Proximal
Bahrain_Tylos	IRN_Shahr_I_Sokhta_BA	TUR_C_AşıklıHöyük_PPN	0.453886	0.546114	0.0642779	0.0251057	Proximal
Bahrain_Tylos	IRN_TepeHissar_ChL	ARM_Masis_Blur_N	0.283119	0.716881	0.0901371	0.0336616	Proximal
Bahrain_Tylos	IRN_TepeHissar_ChL	Cayonu	0.368752	0.631248	0.0521263	0.0312112	Proximal
Bahrain_Tylos	ISR_ChL	CHG	0.494531	0.505469	0.0333333	0.0143669	Proximal
Bahrain_Tylos	ISR_ChL	IRN_Seh_Gabi_LN	0.460754	0.539246	0.0377602	0.0157693	Proximal
Bahrain_Tylos	ISR_ChL	IRQ_Shanidar_N	0.391408	0.608592	0.0610347	0.234909	Proximal
Bahrain_Tylos	LBN_Canaanite	ARM_Aknashen_N	0.689482	0.310518	0.0970802	0.197485	Proximal
Bahrain_Tylos	LBN_Canaanite	ARM_Areni1_ChL	0.816462	0.183538	0.0592997	0.0117679	Proximal
Bahrain_Tylos	LBN_Canaanite	ARM_Bagheri_Tchala_EIA	0.798207	0.201793	0.0518227	0.056189	Proximal
Bahrain_Tylos	LBN_Canaanite	ARM_Brardzryal_Urartian	0.78485	0.21515	0.0563645	0.063299	Proximal
Bahrain_Tylos	LBN_Canaanite	ARM_Lchashen_LBA	0.799018	0.200982	0.0512239	0.0669196	Proximal
Bahrain_Tylos	LBN_Canaanite	CHG	0.800809	0.199191	0.0547392	0.253592	Proximal
Bahrain_Tylos	LBN_Canaanite	IRN_DinkhaTepe_BIA_B	0.71472	0.28528	0.0719428	0.0740019	Proximal
Bahrain_Tylos	LBN_Canaanite	IRN_Ganj_Dareh_N	0.853769	0.146231	0.0413233	0.0332687	Proximal
Bahrain_Tylos	LBN_Canaanite	IRN_HajjiFiruz_BA	0.879291	0.120709	0.0358819	0.0283292	Proximal
Bahrain_Tylos	LBN_Canaanite	IRN_HajjiFiruz_ChL	0.576181	0.423819	0.112601	0.0917253	Proximal
Bahrain_Tylos	LBN_Canaanite	IRN_HajjiFiruz_IA	0.694342	0.305658	0.0848769	0.251285	Proximal
Bahrain_Tylos	LBN_Canaanite	IRN_Hasanlu_IA	0.680735	0.319265	0.0913809	0.0331019	Proximal
Bahrain_Tylos	LBN_Canaanite	IRN_Hasanlu_MBA	0.709837	0.290163	0.113008	0.0197582	Proximal
Bahrain_Tylos	LBN_Canaanite	IRN_Seh_Gabi_ChL	0.67194	0.32806	0.085457	0.0906168	Proximal
Bahrain_Tylos	LBN_Canaanite	IRN_Seh_Gabi_LN	0.820072	0.179928	0.058374	0.0298082	Proximal
Bahrain_Tylos	LBN_Canaanite	IRN_Shahr_I_Sokhta_BA	0.829066	0.170934	0.0440272	0.0696373	Proximal
Bahrain_Tylos	LBN_Canaanite	IRN_TepeHissar_ChL	0.769829	0.230171	0.0544279	0.149217	Proximal
Bahrain_Tylos	LBN_Canaanite	IRQ_Shanidar_N	0.740726	0.259274	0.0844911	0.198616	Proximal
Bahrain_Tylos	LBN_Canaanite	Mesopotamia_PPN	0.575949	0.424051	0.191274	0.0218052	Proximal
Bahrain_Tylos	LBN_Hellenistic	ARM_Aknashen_N	0.683839	0.316161	0.1414	0.128262	Proximal
Bahrain_Tylos	LBN_Hellenistic	ARM_Areni1_ChL	0.790274	0.209726	0.0728171	0.0723336	Proximal
Bahrain_Tylos	LBN_Hellenistic	ARM_Bagheri_Tchala_EIA	0.777679	0.222321	0.0661219	0.140693	Proximal
Bahrain_Tylos	LBN_Hellenistic	ARM_Brardzryal_Urartian	0.783905	0.216095	0.0740076	0.0784303	Proximal
Bahrain_Tylos	LBN_Hellenistic	ARM_Lchashen_LBA	0.786625	0.213375	0.06764	0.109002	Proximal
Bahrain_Tylos	LBN_Hellenistic	AZE_N	0.576771	0.423229	0.168899	0.0565545	Proximal
Bahrain_Tylos	LBN_Hellenistic	IRN_DinkhaTepe_BIA_B	0.728523	0.271477	0.09714	0.0622673	Proximal
Bahrain_Tylos	LBN_Hellenistic	IRN_HajjiFiruz_BA	0.871493	0.128507	0.0463186	0.0766613	Proximal
Bahrain_Tylos	LBN_Hellenistic	IRN_HajjiFiruz_ChL	0.585078	0.414922	0.136743	0.125013	Proximal
Bahrain_Tylos	LBN_Hellenistic	IRN_HajjiFiruz_IA	0.710147	0.289853	0.115183	0.110267	Proximal
Bahrain_Tylos	LBN_Hellenistic	IRN_Hasanlu_IA	0.689457	0.310543	0.111524	0.0609199	Proximal
Bahrain_Tylos	LBN_Hellenistic	IRN_Hasanlu_MBA	0.698657	0.301343	0.132205	0.0686829	Proximal
Bahrain_Tylos	LBN_Hellenistic	IRN_Seh_Gabi_ChL	0.703299	0.296701	0.112329	0.0559811	Proximal
Bahrain_Tylos	LBN_Hellenistic	IRN_TepeHissar_ChL	0.790943	0.209057	0.0732176	0.0698789	Proximal
Bahrain_Tylos	LBN_IA	ARM_Aknashen_N	0.57935	0.42065	0.0897866	0.0677363	Proximal
Bahrain_Tylos	LBN_IA	CHG	0.75014	0.24986	0.0483943	0.0397006	Proximal
Bahrain_Tylos	LBN_IA	IRN_HajjiFiruz_ChL	0.459779	0.540221	0.093172	0.029531	Proximal
Bahrain_Tylos	LBN_IA	IRN_HajjiFiruz_IA	0.600678	0.399322	0.0755017	0.0601951	Proximal
Bahrain_Tylos	LBN_IA	IRN_Seh_Gabi_ChL	0.569137	0.430863	0.0723247	0.0257558	Proximal
Bahrain_Tylos	LBN_IA	IRN_TepeHissar_ChL	0.704147	0.295853	0.0461134	0.0150882	Proximal
Bahrain_Tylos	LBN_IA	IRQ_Shanidar_N	0.645308	0.354692	0.081779	0.158981	Proximal
Bahrain_Tylos	LBN_Rom	ARM_Aknashen_N	0.70131	0.29869	0.129433	0.0286519	Proximal
Bahrain_Tylos	LBN_Rom	CHG	0.85066	0.14934	0.0554748	0.0375713	Proximal
Bahrain_Tylos	LBN_Rom	IRN_DinkhaTepe_BIA_B	0.758689	0.241311	0.0773502	0.0174466	Proximal
Bahrain_Tylos	LBN_Rom	IRN_Ganj_Dareh_N	0.864544	0.135456	0.0376051	0.0521921	Proximal
Bahrain_Tylos	LBN_Rom	IRN_HajjiFiruz_ChL	0.592861	0.407139	0.123311	0.058289	Proximal
Bahrain_Tylos	LBN_Rom	IRN_HajjiFiruz_IA	0.732119	0.267881	0.0983764	0.0325272	Proximal
Bahrain_Tylos	LBN_Rom	IRN_Seh_Gabi_ChL	0.687774	0.312226	0.0808567	0.145327	Proximal
Bahrain_Tylos	LBN_Rom	IRN_Seh_Gabi_LN	0.822859	0.177141	0.0515332	0.0927942	Proximal
Bahrain_Tylos	LBN_Rom	IRN_Shahr_I_Sokhta_BA	0.858711	0.141289	0.0417952	0.0321945	Proximal
Bahrain_Tylos	LBN_Rom	IRN_TepeHissar_ChL	0.787503	0.212497	0.0518488	0.158188	Proximal
Bahrain_Tylos	LBN_Rom	IRQ_Shanidar_N	0.733407	0.266593	0.0935749	0.230734	Proximal
Bahrain_Tylos	LBN_Rom	Mesopotamia_PPN	0.583832	0.416168	0.195366	0.0292284	Proximal
Bahrain_Tylos	Levant_PPN	IRN_HajjiFiruz_IA	0.236041	0.763959	0.0392143	0.0160968	Proximal
Bahrain_Tylos	SYR_Ebla_EMBA	IRQ_Shanidar_N	0.66013	0.33987	0.089605	0.0678834	Proximal
Bahrain_Tylos	TUR_Hatay_Alalakh_MLBA	IRQ_Shanidar_N	0.541067	0.458933	0.0892347	0.0187651	Proximal
Bahrain_Tylos	TUR_Hatay_TellKurdu_ChL	IRQ_Shanidar_N	0.419477	0.580523	0.0670341	0.21842	Proximal
AS_EMT	ARM_Aknashen_N	ISR_Natufian_EpiP	0.75939	0.24061	0.0540535	0.359798	Distal
AS_EMT	ARM_Aknashen_N	MAR_Taforalt_EpiP	0.857469	0.142531	0.0317799	0.454608	Distal
AS_EMT	ARM_Masis_Blur_N	MAR_Taforalt_EpiP	0.880823	0.119177	0.0340265	0.0657882	Distal
AS_EMT	AZE_N	MAR_Taforalt_EpiP	0.930395	0.0696049	0.026827	0.355009	Distal
AS_EMT	Cayonu	RUS_AfontovaGora3	0.914276	0.0857243	0.0309462	0.0411882	Distal
AS_EMT	Cayonu	RUS_MA1_HG	0.904253	0.0957469	0.0316135	0.0703991	Distal
AS_EMT	CHG	Cayonu	0.355398	0.644602	0.0806585	0.27581	Distal
AS_EMT	CHG	CYP_PPNB	0.594939	0.405061	0.0655982	0.0737633	Distal
AS_EMT	CHG	ISR_Natufian_EpiP	0.732681	0.267319	0.0470899	0.0410261	Distal
AS_EMT	CYP_PPNB	IRQ_Shanidar_N	0.274988	0.725012	0.0983842	0.177406	Distal
AS_EMT	IRN_Ganj_Dareh_N	ARM_Masis_Blur_N	0.281258	0.718742	0.0801924	0.0389352	Distal
AS_EMT	IRN_Ganj_Dareh_N	Cayonu	0.277043	0.722957	0.0627155	0.348726	Distal
AS_EMT	IRN_Ganj_Dareh_N	CYP_PPNB	0.528716	0.471284	0.0485191	0.17375	Distal
AS_EMT	IRN_Ganj_Dareh_N	TUR_C_AşıklıHöyük_PPN	0.392658	0.607342	0.0935943	0.0382265	Distal
AS_EMT	IRN_Ganj_Dareh_N	TUR_C_Çatalhöyük_N	0.451371	0.548629	0.0450532	0.0480919	Distal
AS_EMT	IRN_Seh_Gabi_LN	ARM_Masis_Blur_N	0.328507	0.671493	0.100072	0.0397668	Distal
AS_EMT	IRN_Seh_Gabi_LN	Cayonu	0.308144	0.691856	0.0801645	0.211287	Distal
AS_EMT	IRN_Seh_Gabi_LN	CYP_PPNB	0.588912	0.411088	0.0570229	0.24139	Distal
AS_EMT	IRN_Seh_Gabi_LN	TUR_C_AşıklıHöyük_PPN	0.445562	0.554438	0.103499	0.0448497	Distal
AS_EMT	IRN_Seh_Gabi_LN	TUR_C_Çatalhöyük_N	0.500814	0.499186	0.0607213	0.0140499	Distal
AS_EMT	IRQ_Shanidar_N	Cayonu	0.442042	0.557958	0.177112	0.206625	Distal
AS_EMT	IRQ_Shanidar_N	ISR_Natufian_EpiP	0.777963	0.222037	0.0724818	0.636024	Distal
AS_EMT	Levant_PPN	ARM_Aknashen_N	0.260256	0.739744	0.0653639	0.0599084	Distal
AS_EMT	Levant_PPN	CHG	0.386927	0.613073	0.0426807	0.5712	Distal
AS_EMT	Levant_PPN	IRN_Seh_Gabi_LN	0.379597	0.620403	0.0434911	0.116168	Distal
AS_EMT	Levant_PPN	IRQ_Shanidar_N	0.312755	0.687245	0.0738705	0.593318	Distal
AS_EMT	TUR_C_AşıklıHöyük_PPN	MAR_Taforalt_EpiP	0.824145	0.175855	0.0519238	0.0250258	Distal
AS_EMT	TUR_C_Çatalhöyük_N	IRQ_Shanidar_N	0.311818	0.688182	0.123817	0.10993	Distal
AS_EMT	TUR_Marmara_Barcın_N	IRQ_Shanidar_N	0.208928	0.791072	0.101074	0.0684856	Distal
AS_EMT	TUR_Pınarbaşı_EpiP	IRQ_Shanidar_N	0.211375	0.788625	0.0991347	0.049541	Distal
AS_EMT	AZE_ChL	MAR_Taforalt_EpiP	0.905523	0.0944769	0.0303875	0.908045	Proximal
AS_EMT	CHG	IRN_DinkhaTepe_BIA_A	0.201673	0.798327	0.0970377	0.0482883	Proximal
AS_EMT	CHG	SYR_Ebla_EMBA	0.233268	0.766732	0.0833545	0.563129	Proximal
AS_EMT	IRN_DinkhaTepe_BIA_A	MAR_Taforalt_EpiP	0.951455	0.0485451	0.0215851	0.0485088	Proximal
AS_EMT	IRN_DinkhaTepe_BIA_B	Cayonu	0.423065	0.576935	0.10952	0.112152	Proximal
AS_EMT	IRN_DinkhaTepe_BIA_B	ISR_Natufian_EpiP	0.827832	0.172168	0.036722	0.0512068	Proximal
AS_EMT	IRN_DinkhaTepe_BIA_B	SYR_Ebla_EMBA	0.270645	0.729355	0.112053	0.282069	Proximal
AS_EMT	IRN_Ganj_Dareh_N	IRN_DinkhaTepe_BIA_A	0.133944	0.866056	0.0637705	0.0659144	Proximal
AS_EMT	IRN_Ganj_Dareh_N	SYR_Ebla_EMBA	0.183693	0.816307	0.0560338	0.831949	Proximal
AS_EMT	IRN_Ganj_Dareh_N	TUR_Hatay_Alalakh_MLBA	0.257719	0.742281	0.0527706	0.0631671	Proximal
AS_EMT	IRN_Ganj_Dareh_N	TUR_Hatay_TellKurdu_ChL	0.457245	0.542755	0.0401398	0.287843	Proximal
AS_EMT	IRN_HajjiFiruz_ChL	Cayonu	0.472243	0.527757	0.227259	0.0137616	Proximal
AS_EMT	IRN_HajjiFiruz_ChL	ISR_Natufian_EpiP	0.865178	0.134822	0.0404618	0.165955	Proximal
AS_EMT	IRN_HajjiFiruz_ChL	MAR_Taforalt_EpiP	0.922081	0.0779194	0.0241706	0.0253815	Proximal
AS_EMT	IRN_HajjiFiruz_IA	Cayonu	0.419539	0.580461	0.149113	0.0511524	Proximal
AS_EMT	IRN_HajjiFiruz_IA	CYP_PPNB	0.74155	0.25845	0.0752288	0.0195804	Proximal
AS_EMT	IRN_HajjiFiruz_IA	ISR_Natufian_EpiP	0.797785	0.202215	0.0444769	0.773649	Proximal
AS_EMT	IRN_HajjiFiruz_IA	MAR_Taforalt_EpiP	0.894672	0.105328	0.0272322	0.0116072	Proximal
AS_EMT	IRN_HajjiFiruz_IA	SYR_Ebla_EMBA	0.260924	0.739076	0.127164	0.263052	Proximal
AS_EMT	IRN_Hasanlu_IA	Cayonu	0.430829	0.569171	0.143347	0.0267925	Proximal
AS_EMT	IRN_Hasanlu_IA	ISR_Natufian_EpiP	0.855318	0.144682	0.0360312	0.0716768	Proximal
AS_EMT	IRN_Hasanlu_MBA	MAR_Taforalt_EpiP	0.88223	0.11777	0.0257686	0.0356136	Proximal
AS_EMT	IRN_Seh_Gabi_ChL	Cayonu	0.432873	0.567127	0.149003	0.0402811	Proximal
AS_EMT	IRN_Seh_Gabi_ChL	CYP_PPNB	0.744983	0.255017	0.0612534	0.0506582	Proximal
AS_EMT	IRN_Seh_Gabi_ChL	ISR_Natufian_EpiP	0.844103	0.155897	0.0394513	0.0815976	Proximal
AS_EMT	IRN_Seh_Gabi_ChL	SYR_Ebla_EMBA	0.297451	0.702549	0.118367	0.381155	Proximal
AS_EMT	IRN_Seh_Gabi_ChL	TUR_Hatay_TellKurdu_ChL	0.68455	0.31545	0.0699943	0.0233563	Proximal
AS_EMT	IRN_Seh_Gabi_LN	SYR_Ebla_EMBA	0.210925	0.789075	0.0684132	0.787083	Proximal
AS_EMT	IRN_Seh_Gabi_LN	TUR_Hatay_Alalakh_MLBA	0.314439	0.685561	0.068925	0.0963908	Proximal
AS_EMT	IRN_Seh_Gabi_LN	TUR_Hatay_TellKurdu_ChL	0.514468	0.485532	0.0538173	0.0839947	Proximal
AS_EMT	IRN_Shahr_I_Sokhta_BA	ARM_Masis_Blur_N	0.29343	0.70657	0.0944561	0.0217815	Proximal
AS_EMT	IRN_Shahr_I_Sokhta_BA	AZE_N	0.164247	0.835753	0.0763005	0.217753	Proximal
AS_EMT	IRN_Shahr_I_Sokhta_BA	Cayonu	0.328364	0.671636	0.062056	0.803948	Proximal
AS_EMT	IRN_Shahr_I_Sokhta_BA	CYP_PPNB	0.568558	0.431442	0.0504224	0.108658	Proximal
AS_EMT	IRN_Shahr_I_Sokhta_BA	IRN_DinkhaTepe_BIA_A	0.173735	0.826265	0.0705961	0.107923	Proximal
AS_EMT	IRN_Shahr_I_Sokhta_BA	SYR_Ebla_EMBA	0.213041	0.786959	0.0633031	0.867652	Proximal
AS_EMT	IRN_Shahr_I_Sokhta_BA	TUR_C_AşıklıHöyük_PPN	0.406954	0.593046	0.11925	0.0147902	Proximal
AS_EMT	IRN_Shahr_I_Sokhta_BA	TUR_C_Çatalhöyük_N	0.497927	0.502073	0.0463969	0.228615	Proximal
AS_EMT	IRN_Shahr_I_Sokhta_BA	TUR_Hatay_Alalakh_MLBA	0.290628	0.709372	0.0585746	0.0697837	Proximal
AS_EMT	IRN_Shahr_I_Sokhta_BA	TUR_Hatay_TellKurdu_ChL	0.494334	0.505666	0.043621	0.123985	Proximal
AS_EMT	IRN_TepeHissar_ChL	Cayonu	0.362486	0.637514	0.0810838	0.283155	Proximal
AS_EMT	IRN_TepeHissar_ChL	CYP_PPNB	0.627684	0.372316	0.05485	0.0346022	Proximal
AS_EMT	IRN_TepeHissar_ChL	SYR_Ebla_EMBA	0.242259	0.757741	0.0775892	0.665745	Proximal
AS_EMT	IRN_TepeHissar_ChL	TUR_C_Çatalhöyük_N	0.565083	0.434917	0.0545062	0.0310937	Proximal
AS_EMT	IRN_TepeHissar_ChL	TUR_Hatay_TellKurdu_ChL	0.557681	0.442319	0.0496294	0.101015	Proximal
AS_EMT	ISR_ChL	ARM_Aknashen_N	0.313875	0.686125	0.103516	0.0115619	Proximal
AS_EMT	ISR_ChL	CHG	0.500266	0.499734	0.0538933	0.291275	Proximal
AS_EMT	ISR_ChL	IRN_Ganj_Dareh_N	0.548022	0.451978	0.0375291	0.505248	Proximal
AS_EMT	ISR_ChL	IRN_HajjiFiruz_IA	0.344071	0.655929	0.0709838	0.0514313	Proximal
AS_EMT	ISR_ChL	IRN_Seh_Gabi_ChL	0.320022	0.679978	0.0629011	0.057262	Proximal
AS_EMT	ISR_ChL	IRN_Seh_Gabi_LN	0.497248	0.502752	0.0487179	0.484697	Proximal
AS_EMT	ISR_ChL	IRN_Shahr_I_Sokhta_BA	0.510052	0.489948	0.040715	0.359707	Proximal
AS_EMT	ISR_ChL	IRN_TepeHissar_ChL	0.446114	0.553886	0.046294	0.211185	Proximal
AS_EMT	ISR_ChL	IRQ_Shanidar_N	0.393047	0.606953	0.0940676	0.380524	Proximal
AS_EMT	LBN_Canaanite	CHG	0.812424	0.187576	0.0904387	0.547099	Proximal
AS_EMT	LBN_Canaanite	IRN_DinkhaTepe_BIA_B	0.763191	0.236809	0.116484	0.517469	Proximal
AS_EMT	LBN_Canaanite	IRN_Ganj_Dareh_N	0.869412	0.130588	0.0625901	0.564492	Proximal
AS_EMT	LBN_Canaanite	IRN_Shahr_I_Sokhta_BA	0.831621	0.168379	0.0695631	0.725271	Proximal
AS_EMT	LBN_Canaanite	IRN_TepeHissar_ChL	0.808298	0.191702	0.0851992	0.623302	Proximal
AS_EMT	LBN_Canaanite	RUS_MA1_HG	0.94242	0.0575801	0.0254911	0.68305	Proximal
AS_EMT	LBN_Hellenistic	ARM_Areni1_ChL	0.76774	0.23226	0.0972516	0.500056	Proximal
AS_EMT	LBN_Hellenistic	ARM_Bagheri_Tchala_EIA	0.788226	0.211774	0.0892031	0.499578	Proximal
AS_EMT	LBN_Hellenistic	ARM_Brardzryal_Urartian	0.793156	0.206844	0.0924207	0.434231	Proximal
AS_EMT	LBN_Hellenistic	ARM_Lchashen_LBA	0.792747	0.207253	0.0866451	0.496147	Proximal
AS_EMT	LBN_Hellenistic	IRN_DinkhaTepe_BIA_B	0.701163	0.298837	0.124172	0.480526	Proximal
AS_EMT	LBN_Hellenistic	IRN_HajjiFiruz_BA	0.866253	0.133747	0.0596784	0.484068	Proximal
AS_EMT	LBN_Hellenistic	IRN_Hasanlu_IA	0.668827	0.331173	0.137684	0.466765	Proximal
AS_EMT	LBN_IA	ARM_Aknashen_N	0.710458	0.289542	0.105784	0.326669	Proximal
AS_EMT	LBN_IA	ARM_Areni1_ChL	0.761931	0.238069	0.0850504	0.0747105	Proximal
AS_EMT	LBN_IA	ARM_Bagheri_Tchala_EIA	0.776196	0.223804	0.0726484	0.114124	Proximal
AS_EMT	LBN_IA	ARM_Brardzryal_Urartian	0.771146	0.228854	0.0753334	0.102823	Proximal
AS_EMT	LBN_IA	ARM_Lchashen_LBA	0.781105	0.218895	0.0692905	0.120621	Proximal
AS_EMT	LBN_IA	CHG	0.740512	0.259488	0.0783195	0.549	Proximal
AS_EMT	LBN_IA	IRN_DinkhaTepe_BIA_B	0.646345	0.353655	0.0955715	0.394743	Proximal
AS_EMT	LBN_IA	IRN_Ganj_Dareh_N	0.794722	0.205278	0.0541914	0.507982	Proximal
AS_EMT	LBN_IA	IRN_HajjiFiruz_BA	0.87468	0.12532	0.0514173	0.0403817	Proximal
AS_EMT	LBN_IA	IRN_HajjiFiruz_ChL	0.592585	0.407415	0.128209	0.233224	Proximal
AS_EMT	LBN_IA	IRN_HajjiFiruz_IA	0.662253	0.337747	0.100369	0.445264	Proximal
AS_EMT	LBN_IA	IRN_Hasanlu_IA	0.614331	0.385669	0.110346	0.233918	Proximal
AS_EMT	LBN_IA	IRN_Hasanlu_MBA	0.68742	0.31258	0.128061	0.0737732	Proximal
AS_EMT	LBN_IA	IRN_Seh_Gabi_ChL	0.637105	0.362895	0.108212	0.310202	Proximal
AS_EMT	LBN_IA	IRN_Seh_Gabi_LN	0.761482	0.238518	0.0681064	0.468458	Proximal
AS_EMT	LBN_IA	IRN_Shahr_I_Sokhta_BA	0.758717	0.241283	0.0601819	0.66232	Proximal
AS_EMT	LBN_IA	IRN_TepeHissar_ChL	0.712433	0.287567	0.0713585	0.661109	Proximal
AS_EMT	LBN_IA	IRQ_Shanidar_N	0.696038	0.303962	0.117092	0.569498	Proximal
AS_EMT	LBN_IA	RUS_AfontovaGora3	0.948271	0.0517295	0.0246092	0.0809458	Proximal
AS_EMT	LBN_IA	RUS_MA1_HG	0.926488	0.0735123	0.0245667	0.136137	Proximal
AS_EMT	LBN_Rom	IRN_DinkhaTepe_BIA_B	0.758622	0.241378	0.115684	0.361709	Proximal
AS_EMT	LBN_Rom	IRN_Ganj_Dareh_N	0.852552	0.147448	0.0588305	0.588078	Proximal
AS_EMT	LBN_Rom	IRN_Seh_Gabi_LN	0.837088	0.162912	0.073188	0.489828	Proximal
AS_EMT	LBN_Rom	IRN_Shahr_I_Sokhta_BA	0.826824	0.173176	0.0661261	0.643903	Proximal
AS_EMT	LBN_Rom	IRN_TepeHissar_ChL	0.788332	0.211668	0.0801024	0.63307	Proximal
AS_EMT	Levant_PPN	IRN_DinkhaTepe_BIA_B	0.2476	0.7524	0.041501	0.0320807	Proximal
AS_EMT	Levant_PPN	IRN_HajjiFiruz_ChL	0.17921	0.82079	0.0486382	0.0419194	Proximal
AS_EMT	Levant_PPN	IRN_HajjiFiruz_IA	0.270416	0.729584	0.0497539	0.276458	Proximal
AS_EMT	Levant_PPN	IRN_Seh_Gabi_ChL	0.233841	0.766159	0.045116	0.113893	Proximal
AS_EMT	Levant_PPN	IRN_Shahr_I_Sokhta_BA	0.395885	0.604115	0.0342843	0.0521939	Proximal
AS_EMT	Levant_PPN	IRN_TepeHissar_ChL	0.338668	0.661332	0.0362432	0.33884	Proximal
AS_EMT	TUR_Hatay_Alalakh_MLBA	IRQ_Shanidar_N	0.44814	0.55186	0.209149	0.0650814	Proximal
AS_EMT	TUR_Hatay_TellKurdu_ChL	IRQ_Shanidar_N	0.35373	0.64627	0.104557	0.217495	Proximal
MH1_LT	ARM_Aknashen_N	ISR_Natufian_EpiP	0.880029	0.119971	0.0578213	0.160406	Distal
MH1_LT	ARM_Aknashen_N	MAR_Taforalt_EpiP	0.922596	0.0774037	0.0340932	0.148732	Distal
MH1_LT	ARM_Masis_Blur_N	MAR_Taforalt_EpiP	0.913844	0.0861556	0.0327816	0.499024	Distal
MH1_LT	AZE_N	MAR_Taforalt_EpiP	0.935697	0.0643028	0.0219115	0.217638	Distal
MH1_LT	CHG	Cayonu	0.355109	0.644891	0.0788337	0.381407	Distal
MH1_LT	CHG	TUR_C_AşıklıHöyük_PPN	0.462134	0.537866	0.119332	0.0663544	Distal
MH1_LT	CHG	TUR_C_Çatalhöyük_N	0.453022	0.546978	0.0743882	0.0558666	Distal
MH1_LT	CYP_PPNB	IRQ_Bestansur_PPN	0.477869	0.522131	0.131782	0.0117976	Distal
MH1_LT	CYP_PPNB	IRQ_Shanidar_N	0.296682	0.703318	0.0877424	0.15364	Distal
MH1_LT	IRN_Ganj_Dareh_N	ARM_Masis_Blur_N	0.246344	0.753656	0.0820624	0.646206	Distal
MH1_LT	IRN_Ganj_Dareh_N	AZE_N	0.160272	0.839728	0.0746451	0.11878	Distal
MH1_LT	IRN_Ganj_Dareh_N	Cayonu	0.27501	0.72499	0.0557907	0.269399	Distal
MH1_LT	IRN_Ganj_Dareh_N	TUR_C_AşıklıHöyük_PPN	0.446593	0.553407	0.0761534	0.237673	Distal
MH1_LT	IRN_Ganj_Dareh_N	TUR_C_Çatalhöyük_N	0.401589	0.598411	0.0489075	0.188626	Distal
MH1_LT	IRN_Ganj_Dareh_N	TUR_Marmara_Barcın_N	0.524507	0.475493	0.0343807	0.0166147	Distal
MH1_LT	IRN_Seh_Gabi_LN	ARM_Masis_Blur_N	0.303985	0.696015	0.0982922	0.711687	Distal
MH1_LT	IRN_Seh_Gabi_LN	AZE_N	0.24812	0.75188	0.106875	0.255321	Distal
MH1_LT	IRN_Seh_Gabi_LN	Cayonu	0.340867	0.659133	0.0823274	0.29387	Distal
MH1_LT	IRN_Seh_Gabi_LN	CYP_PPNB	0.624023	0.375977	0.061496	0.0218541	Distal
MH1_LT	IRN_Seh_Gabi_LN	TUR_C_AşıklıHöyük_PPN	0.526152	0.473848	0.0878384	0.337891	Distal
MH1_LT	IRN_Seh_Gabi_LN	TUR_C_Çatalhöyük_N	0.496632	0.503368	0.0652303	0.502968	Distal
MH1_LT	IRN_Seh_Gabi_LN	TUR_Marmara_Barcın_N	0.609869	0.390131	0.0500524	0.119824	Distal
MH1_LT	IRN_Seh_Gabi_LN	TUR_Pınarbaşı_EpiP	0.661904	0.338096	0.0544544	0.0245896	Distal
MH1_LT	IRQ_Bestansur_PPN	SRB_Iron_Gates_HG	0.806739	0.193261	0.0566298	0.0106343	Distal
MH1_LT	IRQ_Bestansur_PPN	WHG4	0.890092	0.109908	0.0536371	0.045709	Distal
MH1_LT	IRQ_Shanidar_N	Cayonu	0.401731	0.598269	0.1036	0.456417	Distal
MH1_LT	IRQ_Shanidar_N	ISR_Natufian_EpiP	0.800154	0.199846	0.0618047	0.0655659	Distal
MH1_LT	Levant_PPN	ARM_Aknashen_N	0.158365	0.841635	0.0726186	0.190892	Distal
MH1_LT	Levant_PPN	CHG	0.373	0.627	0.0435716	0.207087	Distal
MH1_LT	Levant_PPN	IRQ_Shanidar_N	0.286999	0.713001	0.0672182	0.238055	Distal
MH1_LT	TUR_C_AşıklıHöyük_PPN	IRQ_Shanidar_N	0.401322	0.598678	0.158652	0.12583	Distal
MH1_LT	TUR_C_Boncuklu_PPN	IRQ_Bestansur_PPN	0.470304	0.529696	0.0902004	0.0317096	Distal
MH1_LT	TUR_C_Boncuklu_PPN	IRQ_Shanidar_N	0.251263	0.748737	0.0745264	0.102226	Distal
MH1_LT	TUR_C_Çatalhöyük_N	IRQ_Bestansur_PPN	0.625951	0.374049	0.119915	0.0131215	Distal
MH1_LT	TUR_C_Çatalhöyük_N	IRQ_Shanidar_N	0.463073	0.536927	0.0888798	0.438654	Distal
MH1_LT	TUR_Marmara_Barcın_N	IRQ_Bestansur_PPN	0.482828	0.517172	0.109379	0.0115847	Distal
MH1_LT	TUR_Marmara_Barcın_N	IRQ_Shanidar_N	0.305311	0.694689	0.079296	0.145985	Distal
MH1_LT	TUR_Pınarbaşı_EpiP	IRQ_Bestansur_PPN	0.387874	0.612126	0.115579	0.0145617	Distal
MH1_LT	TUR_Pınarbaşı_EpiP	IRQ_Shanidar_N	0.206312	0.793688	0.0849435	0.0671717	Distal
MH1_LT	AZE_ChL	MAR_Taforalt_EpiP	0.927283	0.072717	0.0307834	0.59949	Proximal
MH1_LT	CHG	SYR_Ebla_EMBA	0.247543	0.752457	0.0897806	0.263519	Proximal
MH1_LT	CHG	TUR_Hatay_Alalakh_MLBA	0.317414	0.682586	0.0776984	0.0327613	Proximal
MH1_LT	CHG	TUR_Hatay_TellKurdu_ChL	0.471683	0.528317	0.0628005	0.106405	Proximal
MH1_LT	IRN_DinkhaTepe_BIA_B	Cayonu	0.393472	0.606528	0.106604	0.012301	Proximal
MH1_LT	IRN_Ganj_Dareh_N	IRN_DinkhaTepe_BIA_A	0.136419	0.863581	0.0643924	0.0842822	Proximal
MH1_LT	IRN_Ganj_Dareh_N	SYR_Ebla_EMBA	0.191789	0.808211	0.0579278	0.250192	Proximal
MH1_LT	IRN_Ganj_Dareh_N	TUR_Hatay_Alalakh_MLBA	0.258538	0.741462	0.0508484	0.124314	Proximal
MH1_LT	IRN_Ganj_Dareh_N	TUR_Hatay_TellKurdu_ChL	0.426907	0.573093	0.0421076	0.27641	Proximal
MH1_LT	IRN_HajjiFiruz_ChL	ISR_Natufian_EpiP	0.913391	0.0866088	0.0411085	0.0402392	Proximal
MH1_LT	IRN_HajjiFiruz_ChL	MAR_Taforalt_EpiP	0.951032	0.0489683	0.0222602	0.0270871	Proximal
MH1_LT	IRN_HajjiFiruz_ChL	SYR_Ebla_EMBA	0.500792	0.499208	0.234055	0.0693274	Proximal
MH1_LT	IRN_HajjiFiruz_IA	Cayonu	0.535337	0.464663	0.127125	0.140264	Proximal
MH1_LT	IRN_HajjiFiruz_IA	ISR_Natufian_EpiP	0.848722	0.151278	0.0462808	0.149081	Proximal
MH1_LT	IRN_HajjiFiruz_IA	SYR_Ebla_EMBA	0.382532	0.617468	0.178757	0.133173	Proximal
MH1_LT	IRN_HajjiFiruz_IA	TUR_C_Çatalhöyük_N	0.710285	0.289715	0.124984	0.0112665	Proximal
MH1_LT	IRN_HajjiFiruz_IA	TUR_Hatay_Alalakh_MLBA	0.535451	0.464549	0.163496	0.0178332	Proximal
MH1_LT	IRN_HajjiFiruz_IA	TUR_Hatay_TellKurdu_ChL	0.720999	0.279001	0.101554	0.0148127	Proximal
MH1_LT	IRN_Seh_Gabi_ChL	ARM_Masis_Blur_N	0.441245	0.558755	0.164245	0.447706	Proximal
MH1_LT	IRN_Seh_Gabi_ChL	Cayonu	0.53414	0.46586	0.106889	0.296248	Proximal
MH1_LT	IRN_Seh_Gabi_ChL	CYP_PPNB	0.792206	0.207794	0.058611	0.0724921	Proximal
MH1_LT	IRN_Seh_Gabi_ChL	SYR_Ebla_EMBA	0.401583	0.598417	0.12636	0.31084	Proximal
MH1_LT	IRN_Seh_Gabi_ChL	TUR_C_AşıklıHöyük_PPN	0.676659	0.323341	0.119893	0.107472	Proximal
MH1_LT	IRN_Seh_Gabi_ChL	TUR_C_Boncuklu_PPN	0.828493	0.171507	0.0458887	0.0184628	Proximal
MH1_LT	IRN_Seh_Gabi_ChL	TUR_C_Çatalhöyük_N	0.660674	0.339326	0.0756021	0.323673	Proximal
MH1_LT	IRN_Seh_Gabi_ChL	TUR_Hatay_Alalakh_MLBA	0.512115	0.487885	0.108216	0.112035	Proximal
MH1_LT	IRN_Seh_Gabi_ChL	TUR_Hatay_TellKurdu_ChL	0.67479	0.32521	0.0674006	0.347171	Proximal
MH1_LT	IRN_Seh_Gabi_ChL	TUR_Marmara_Barcın_N	0.783092	0.216908	0.0526087	0.0413158	Proximal
MH1_LT	IRN_Seh_Gabi_ChL	TUR_Pınarbaşı_EpiP	0.833027	0.166973	0.0513666	0.0174652	Proximal
MH1_LT	IRN_Seh_Gabi_LN	SYR_Ebla_EMBA	0.274229	0.725771	0.079679	0.659372	Proximal
MH1_LT	IRN_Seh_Gabi_LN	TUR_Hatay_Alalakh_MLBA	0.340002	0.659998	0.0731802	0.399912	Proximal
MH1_LT	IRN_Seh_Gabi_LN	TUR_Hatay_TellKurdu_ChL	0.504482	0.495518	0.0580964	0.58377	Proximal
MH1_LT	IRN_Shahr_I_Sokhta_BA	ARM_Masis_Blur_N	0.216699	0.783301	0.0960447	0.353018	Proximal
MH1_LT	IRN_Shahr_I_Sokhta_BA	Cayonu	0.28977	0.71023	0.0599378	0.174076	Proximal
MH1_LT	IRN_Shahr_I_Sokhta_BA	SYR_Ebla_EMBA	0.190018	0.809982	0.0658972	0.115369	Proximal
MH1_LT	IRN_Shahr_I_Sokhta_BA	TUR_C_AşıklıHöyük_PPN	0.433995	0.566005	0.0880389	0.0699807	Proximal
MH1_LT	IRN_Shahr_I_Sokhta_BA	TUR_C_Çatalhöyük_N	0.40785	0.59215	0.0535514	0.0134082	Proximal
MH1_LT	IRN_Shahr_I_Sokhta_BA	TUR_Hatay_Alalakh_MLBA	0.256099	0.743901	0.0567298	0.015489	Proximal
MH1_LT	IRN_Shahr_I_Sokhta_BA	TUR_Hatay_TellKurdu_ChL	0.445984	0.554016	0.0453065	0.010838	Proximal
MH1_LT	IRN_TepeHissar_ChL	ARM_Masis_Blur_N	0.27272	0.72728	0.126617	0.313158	Proximal
MH1_LT	IRN_TepeHissar_ChL	Cayonu	0.383818	0.616182	0.0850523	0.148044	Proximal
MH1_LT	IRN_TepeHissar_ChL	SYR_Ebla_EMBA	0.26274	0.73726	0.0957237	0.111419	Proximal
MH1_LT	IRN_TepeHissar_ChL	TUR_C_AşıklıHöyük_PPN	0.480239	0.519761	0.110281	0.0339854	Proximal
MH1_LT	IRN_TepeHissar_ChL	TUR_C_Çatalhöyük_N	0.529025	0.470975	0.0691863	0.0631086	Proximal
MH1_LT	IRN_TepeHissar_ChL	TUR_Hatay_Alalakh_MLBA	0.356876	0.643124	0.0868196	0.0101985	Proximal
MH1_LT	IRN_TepeHissar_ChL	TUR_Hatay_TellKurdu_ChL	0.562542	0.437458	0.0577219	0.0606283	Proximal
MH1_LT	ISR_ChL	CHG	0.483709	0.516291	0.0544092	0.19651	Proximal
MH1_LT	ISR_ChL	IRN_HajjiFiruz_IA	0.274522	0.725478	0.0805545	0.0543586	Proximal
MH1_LT	ISR_ChL	IRN_Seh_Gabi_ChL	0.280509	0.719491	0.0643292	0.119495	Proximal
MH1_LT	ISR_ChL	IRN_Seh_Gabi_LN	0.437607	0.562393	0.0595336	0.162099	Proximal
MH1_LT	ISR_ChL	IRQ_Shanidar_N	0.38818	0.61182	0.0822244	0.244059	Proximal
MH1_LT	LBN_Canaanite	IRN_Ganj_Dareh_N	0.866836	0.133164	0.0642245	0.259296	Proximal
MH1_LT	LBN_Canaanite	IRN_HajjiFiruz_ChL	0.606315	0.393685	0.187525	0.367012	Proximal
MH1_LT	LBN_Canaanite	IRN_HajjiFiruz_IA	0.671742	0.328258	0.151512	0.602784	Proximal
MH1_LT	LBN_Canaanite	IRN_Seh_Gabi_ChL	0.668514	0.331486	0.141389	0.473073	Proximal
MH1_LT	LBN_Canaanite	IRN_Shahr_I_Sokhta_BA	0.855159	0.144841	0.0710614	0.246093	Proximal
MH1_LT	LBN_Canaanite	IRN_TepeHissar_ChL	0.791227	0.208773	0.0969239	0.314546	Proximal
MH1_LT	LBN_Hellenistic	ARM_Areni1_ChL	0.781482	0.218518	0.101833	0.145069	Proximal
MH1_LT	LBN_Hellenistic	ARM_Bagheri_Tchala_EIA	0.784802	0.215198	0.0930908	0.183781	Proximal
MH1_LT	LBN_Hellenistic	ARM_Lchashen_LBA	0.788872	0.211128	0.0957712	0.165212	Proximal
MH1_LT	LBN_Hellenistic	ARM_Masis_Blur_N	0.525079	0.474921	0.218298	0.390653	Proximal
MH1_LT	LBN_Hellenistic	AZE_N	0.50045	0.49955	0.191444	0.272689	Proximal
MH1_LT	LBN_Hellenistic	IRN_HajjiFiruz_ChL	0.526019	0.473981	0.179008	0.331469	Proximal
MH1_LT	LBN_Hellenistic	IRN_HajjiFiruz_IA	0.616374	0.383626	0.169452	0.362958	Proximal
MH1_LT	LBN_Hellenistic	IRN_Hasanlu_IA	0.670082	0.329918	0.159891	0.144893	Proximal
MH1_LT	LBN_Hellenistic	IRN_Seh_Gabi_ChL	0.64596	0.35404	0.16864	0.16845	Proximal
MH1_LT	LBN_Hellenistic	IRN_TepeHissar_ChL	0.782303	0.217697	0.105773	0.130357	Proximal
MH1_LT	LBN_Hellenistic	IRQ_Shanidar_N	0.668386	0.331614	0.14342	0.340658	Proximal
MH1_LT	LBN_IA	ARM_Aknashen_N	0.49705	0.50295	0.163127	0.360268	Proximal
MH1_LT	LBN_IA	ARM_Brardzryal_Urartian	0.722937	0.277063	0.0910516	0.011927	Proximal
MH1_LT	LBN_IA	CHG	0.757889	0.242111	0.0810629	0.421554	Proximal
MH1_LT	LBN_IA	IRN_Ganj_Dareh_N	0.790804	0.209196	0.0549111	0.0334555	Proximal
MH1_LT	LBN_IA	IRN_HajjiFiruz_ChL	0.433404	0.566596	0.13896	0.203266	Proximal
MH1_LT	LBN_IA	IRN_HajjiFiruz_IA	0.549182	0.450818	0.124257	0.329804	Proximal
MH1_LT	LBN_IA	IRN_Hasanlu_IA	0.561223	0.438777	0.140295	0.0130038	Proximal
MH1_LT	LBN_IA	IRN_Seh_Gabi_ChL	0.536726	0.463274	0.110882	0.296415	Proximal
MH1_LT	LBN_IA	IRN_Seh_Gabi_LN	0.698665	0.301335	0.0856209	0.154086	Proximal
MH1_LT	LBN_IA	IRN_Shahr_I_Sokhta_BA	0.782332	0.217668	0.0623074	0.0149034	Proximal
MH1_LT	LBN_IA	IRN_TepeHissar_ChL	0.671695	0.328305	0.084414	0.0686017	Proximal
MH1_LT	LBN_IA	IRQ_Shanidar_N	0.630878	0.369122	0.115088	0.203994	Proximal
MH1_LT	LBN_Rom	IRN_Ganj_Dareh_N	0.868566	0.131434	0.0573274	0.631594	Proximal
MH1_LT	LBN_Rom	IRN_Seh_Gabi_ChL	0.695065	0.304935	0.125046	0.802367	Proximal
MH1_LT	LBN_Rom	IRN_Seh_Gabi_LN	0.808357	0.191643	0.0791585	0.828571	Proximal
MH1_LT	LBN_Rom	IRN_TepeHissar_ChL	0.815252	0.184748	0.0868717	0.581218	Proximal
MH1_LT	LBN_Rom	IRQ_Shanidar_N	0.782255	0.217745	0.10853	0.692818	Proximal
MH1_LT	Levant_PPN	IRN_HajjiFiruz_ChL	0.118001	0.881999	0.050081	0.0557776	Proximal
MH1_LT	Levant_PPN	IRN_HajjiFiruz_IA	0.219462	0.780538	0.0554658	0.209303	Proximal
MH1_LT	Levant_PPN	IRN_Seh_Gabi_ChL	0.190993	0.809007	0.0479587	0.0584002	Proximal
MH1_LT	SYR_Ebla_EMBA	IRQ_Shanidar_N	0.688249	0.311751	0.128651	0.209142	Proximal
MH1_LT	TUR_Hatay_Alalakh_MLBA	IRQ_Shanidar_N	0.581832	0.418168	0.124683	0.135053	Proximal
MH1_LT	TUR_Hatay_TellKurdu_ChL	IRQ_Shanidar_N	0.435763	0.564237	0.0882417	0.318548	Proximal
MH2_LT	ARM_Aknashen_N	ISR_Natufian_EpiP	0.881545	0.118455	0.0568735	0.427345	Distal
MH2_LT	ARM_Aknashen_N	MAR_Taforalt_EpiP	0.916971	0.083029	0.0343079	0.427406	Distal
MH2_LT	ARM_Masis_Blur_N	MAR_Taforalt_EpiP	0.921676	0.0783242	0.0361237	0.660353	Distal
MH2_LT	AZE_N	MAR_Taforalt_EpiP	0.924448	0.0755525	0.0251362	0.214494	Distal
MH2_LT	AZE_N	RUS_AfontovaGora3	0.946877	0.0531225	0.0259594	0.0360325	Distal
MH2_LT	Cayonu	RUS_AfontovaGora3	0.902428	0.0975719	0.0262923	0.0122611	Distal
MH2_LT	CHG	AZE_N	0.297738	0.702262	0.0900791	0.306999	Distal
MH2_LT	CHG	Cayonu	0.408264	0.591736	0.0774505	0.37449	Distal
MH2_LT	CHG	CYP_PPNB	0.628271	0.371729	0.058103	0.269531	Distal
MH2_LT	CHG	TUR_C_AşıklıHöyük_PPN	0.670299	0.329701	0.0576956	0.13841	Distal
MH2_LT	CHG	TUR_C_Çatalhöyük_N	0.510788	0.489212	0.0673017	0.0853074	Distal
MH2_LT	IRN_Ganj_Dareh_N	ARM_Masis_Blur_N	0.16497	0.83503	0.0823181	0.553998	Distal
MH2_LT	IRN_Ganj_Dareh_N	AZE_N	0.159452	0.840548	0.0664879	0.0735606	Distal
MH2_LT	IRN_Ganj_Dareh_N	Cayonu	0.29233	0.70767	0.0586295	0.187012	Distal
MH2_LT	IRN_Ganj_Dareh_N	CYP_PPNB	0.509331	0.490669	0.0573374	0.0756917	Distal
MH2_LT	IRN_Ganj_Dareh_N	TUR_C_AşıklıHöyük_PPN	0.495179	0.504821	0.07057	0.0292327	Distal
MH2_LT	IRN_Ganj_Dareh_N	TUR_C_Çatalhöyük_N	0.408118	0.591882	0.0501392	0.0467917	Distal
MH2_LT	IRN_Ganj_Dareh_N	TUR_Marmara_Barcın_N	0.532275	0.467725	0.0322204	0.0344659	Distal
MH2_LT	IRN_Seh_Gabi_LN	ARM_Masis_Blur_N	0.206708	0.793292	0.0939145	0.652297	Distal
MH2_LT	IRN_Seh_Gabi_LN	AZE_N	0.208618	0.791382	0.0778875	0.179816	Distal
MH2_LT	IRN_Seh_Gabi_LN	Cayonu	0.320548	0.679452	0.070087	0.255711	Distal
MH2_LT	IRN_Seh_Gabi_LN	CYP_PPNB	0.569919	0.430081	0.0644451	0.0985373	Distal
MH2_LT	IRN_Seh_Gabi_LN	TUR_C_AşıklıHöyük_PPN	0.556367	0.443633	0.0752973	0.0866445	Distal
MH2_LT	IRN_Seh_Gabi_LN	TUR_C_Çatalhöyük_N	0.448723	0.551277	0.0670018	0.0621736	Distal
MH2_LT	IRN_Seh_Gabi_LN	TUR_Marmara_Barcın_N	0.577478	0.422522	0.044331	0.227987	Distal
MH2_LT	IRN_Seh_Gabi_LN	TUR_Pınarbaşı_EpiP	0.620151	0.379849	0.047018	0.0662134	Distal
MH2_LT	IRQ_Bestansur_PPN	SRB_Iron_Gates_HG	0.802967	0.197033	0.0566456	0.329663	Distal
MH2_LT	Levant_PPN	ARM_Aknashen_N	0.158122	0.841878	0.0654251	0.48771	Distal
MH2_LT	Levant_PPN	CHG	0.332628	0.667372	0.0455054	0.0772343	Distal
MH2_LT	Mesopotamia_PPN	RUS_AfontovaGora3	0.911073	0.0889267	0.0272409	0.126056	Distal
MH2_LT	Mesopotamia_PPN	SRB_Iron_Gates_HG	0.954917	0.0450829	0.0195612	0.0223131	Distal
MH2_LT	TUR_C_AşıklıHöyük_PPN	IRQ_Bestansur_PPN	0.457943	0.542057	0.2007	0.104157	Distal
MH2_LT	TUR_C_Boncuklu_PPN	IRQ_Bestansur_PPN	0.345357	0.654643	0.125993	0.0935035	Distal
MH2_LT	TUR_C_Çatalhöyük_N	IRQ_Bestansur_PPN	0.461426	0.538574	0.227265	0.0541161	Distal
MH2_LT	TUR_Marmara_Barcın_N	IRQ_Bestansur_PPN	0.358011	0.641989	0.150741	0.0687197	Distal
MH2_LT	TUR_Pınarbaşı_EpiP	IRQ_Bestansur_PPN	0.346498	0.653502	0.147705	0.0555228	Distal
MH2_LT	ARM_Aknashen_N	SYR_Ebla_EMBA	0.574061	0.425939	0.207638	0.317162	Proximal
MH2_LT	ARM_Areni1_ChL	IRQ_Bestansur_PPN	0.505299	0.494701	0.209715	0.0576297	Proximal
MH2_LT	ARM_Brardzryal_Urartian	Cayonu	0.390941	0.609059	0.104597	0.0183331	Proximal
MH2_LT	ARM_Brardzryal_Urartian	IRQ_Bestansur_PPN	0.525937	0.474063	0.221708	0.0557658	Proximal
MH2_LT	ARM_Brardzryal_Urartian	SYR_Ebla_EMBA	0.306176	0.693824	0.100203	0.0230328	Proximal
MH2_LT	ARM_Lchashen_LBA	IRQ_Bestansur_PPN	0.488334	0.511666	0.187352	0.0633698	Proximal
MH2_LT	CHG	IRN_DinkhaTepe_BIA_A	0.204297	0.795703	0.0958707	0.258064	Proximal
MH2_LT	CHG	SYR_Ebla_EMBA	0.318835	0.681165	0.0783127	0.306027	Proximal
MH2_LT	CHG	TUR_Hatay_Alalakh_MLBA	0.374954	0.625046	0.0731319	0.156771	Proximal
MH2_LT	CHG	TUR_Hatay_TellKurdu_ChL	0.520111	0.479889	0.0607949	0.300004	Proximal
MH2_LT	IRN_DinkhaTepe_BIA_B	Cayonu	0.515821	0.484179	0.0925825	0.241689	Proximal
MH2_LT	IRN_DinkhaTepe_BIA_B	SYR_Ebla_EMBA	0.400548	0.599452	0.121824	0.0351945	Proximal
MH2_LT	IRN_DinkhaTepe_BIA_B	TUR_C_Çatalhöyük_N	0.65368	0.34632	0.0803796	0.0119933	Proximal
MH2_LT	IRN_Ganj_Dareh_N	SYR_Ebla_EMBA	0.207689	0.792311	0.0557086	0.0922166	Proximal
MH2_LT	IRN_Ganj_Dareh_N	TUR_Hatay_Alalakh_MLBA	0.272484	0.727516	0.0489996	0.138861	Proximal
MH2_LT	IRN_Ganj_Dareh_N	TUR_Hatay_TellKurdu_ChL	0.433043	0.566957	0.040928	0.319124	Proximal
MH2_LT	IRN_HajjiFiruz_ChL	MAR_Taforalt_EpiP	0.936221	0.0637794	0.0244095	0.0889876	Proximal
MH2_LT	IRN_HajjiFiruz_IA	Cayonu	0.534924	0.465076	0.117978	0.196182	Proximal
MH2_LT	IRN_HajjiFiruz_IA	CYP_PPNB	0.791323	0.208677	0.081176	0.0252901	Proximal
MH2_LT	IRN_HajjiFiruz_IA	ISR_Natufian_EpiP	0.852833	0.147167	0.0428703	0.322929	Proximal
MH2_LT	IRN_HajjiFiruz_IA	MAR_Taforalt_EpiP	0.921863	0.0781368	0.0277185	0.0165086	Proximal
MH2_LT	IRN_HajjiFiruz_IA	SYR_Ebla_EMBA	0.444125	0.555875	0.126001	0.187703	Proximal
MH2_LT	IRN_HajjiFiruz_IA	TUR_C_Çatalhöyük_N	0.709263	0.290737	0.108834	0.0195334	Proximal
MH2_LT	IRN_HajjiFiruz_IA	TUR_Hatay_Alalakh_MLBA	0.553477	0.446523	0.128348	0.0366501	Proximal
MH2_LT	IRN_HajjiFiruz_IA	TUR_Hatay_TellKurdu_ChL	0.717726	0.282274	0.0843168	0.0375315	Proximal
MH2_LT	IRN_Hasanlu_IA	Cayonu	0.600312	0.399688	0.115842	0.0954081	Proximal
MH2_LT	IRN_Hasanlu_IA	SYR_Ebla_EMBA	0.505273	0.494727	0.153964	0.0325574	Proximal
MH2_LT	IRN_Hasanlu_MBA	Cayonu	0.573983	0.426017	0.151942	0.0564265	Proximal
MH2_LT	IRN_Hasanlu_MBA	MAR_Taforalt_EpiP	0.919914	0.0800865	0.0272554	0.024788	Proximal
MH2_LT	IRN_Seh_Gabi_ChL	AZE_N	0.353258	0.646742	0.172287	0.048202	Proximal
MH2_LT	IRN_Seh_Gabi_ChL	Cayonu	0.540328	0.459672	0.100512	0.239457	Proximal
MH2_LT	IRN_Seh_Gabi_ChL	CYP_PPNB	0.767751	0.232249	0.0649888	0.0982348	Proximal
MH2_LT	IRN_Seh_Gabi_ChL	ISR_Natufian_EpiP	0.868165	0.131835	0.0392096	0.0120063	Proximal
MH2_LT	IRN_Seh_Gabi_ChL	SYR_Ebla_EMBA	0.443601	0.556399	0.1179	0.129211	Proximal
MH2_LT	IRN_Seh_Gabi_ChL	TUR_C_Boncuklu_PPN	0.812794	0.187206	0.0437049	0.026357	Proximal
MH2_LT	IRN_Seh_Gabi_ChL	TUR_C_Çatalhöyük_N	0.668873	0.331127	0.0779933	0.12651	Proximal
MH2_LT	IRN_Seh_Gabi_ChL	TUR_Hatay_Alalakh_MLBA	0.514819	0.485181	0.0975236	0.128872	Proximal
MH2_LT	IRN_Seh_Gabi_ChL	TUR_Hatay_TellKurdu_ChL	0.671611	0.328389	0.0655475	0.267054	Proximal
MH2_LT	IRN_Seh_Gabi_ChL	TUR_Marmara_Barcın_N	0.76592	0.23408	0.0492782	0.0950943	Proximal
MH2_LT	IRN_Seh_Gabi_ChL	TUR_Pınarbaşı_EpiP	0.791917	0.208083	0.0493408	0.0748817	Proximal
MH2_LT	IRN_Seh_Gabi_LN	IRN_DinkhaTepe_BIA_A	0.159571	0.840429	0.0746298	0.441565	Proximal
MH2_LT	IRN_Seh_Gabi_LN	SYR_Ebla_EMBA	0.25076	0.74924	0.0693175	0.195586	Proximal
MH2_LT	IRN_Seh_Gabi_LN	TUR_Hatay_Alalakh_MLBA	0.314231	0.685769	0.0604856	0.438857	Proximal
MH2_LT	IRN_Seh_Gabi_LN	TUR_Hatay_TellKurdu_ChL	0.473198	0.526802	0.0529788	0.619936	Proximal
MH2_LT	IRN_Shahr_I_Sokhta_BA	AZE_N	0.194929	0.805071	0.0685248	0.147234	Proximal
MH2_LT	IRN_Shahr_I_Sokhta_BA	Cayonu	0.325409	0.674591	0.0575478	0.544187	Proximal
MH2_LT	IRN_Shahr_I_Sokhta_BA	CYP_PPNB	0.536347	0.463653	0.0538042	0.126699	Proximal
MH2_LT	IRN_Shahr_I_Sokhta_BA	IRN_DinkhaTepe_BIA_A	0.139698	0.860302	0.0655719	0.302638	Proximal
MH2_LT	IRN_Shahr_I_Sokhta_BA	SYR_Ebla_EMBA	0.226094	0.773906	0.0581345	0.133842	Proximal
MH2_LT	IRN_Shahr_I_Sokhta_BA	TUR_C_AşıklıHöyük_PPN	0.562443	0.437557	0.0585173	0.208239	Proximal
MH2_LT	IRN_Shahr_I_Sokhta_BA	TUR_C_Çatalhöyük_N	0.430443	0.569557	0.0505727	0.0903864	Proximal
MH2_LT	IRN_Shahr_I_Sokhta_BA	TUR_Hatay_Alalakh_MLBA	0.288621	0.711379	0.0517117	0.144024	Proximal
MH2_LT	IRN_Shahr_I_Sokhta_BA	TUR_Hatay_TellKurdu_ChL	0.449546	0.550454	0.0426535	0.168929	Proximal
MH2_LT	IRN_TepeHissar_ChL	Cayonu	0.41065	0.58935	0.0729299	0.418096	Proximal
MH2_LT	IRN_TepeHissar_ChL	CYP_PPNB	0.645241	0.354759	0.0689112	0.019038	Proximal
MH2_LT	IRN_TepeHissar_ChL	SYR_Ebla_EMBA	0.305021	0.694979	0.0809512	0.100014	Proximal
MH2_LT	IRN_TepeHissar_ChL	TUR_C_Çatalhöyük_N	0.533755	0.466245	0.0633658	0.0741472	Proximal
MH2_LT	IRN_TepeHissar_ChL	TUR_Hatay_Alalakh_MLBA	0.37584	0.62416	0.0715968	0.0520263	Proximal
MH2_LT	IRN_TepeHissar_ChL	TUR_Hatay_TellKurdu_ChL	0.554033	0.445967	0.053097	0.0897859	Proximal
MH2_LT	ISR_ChL	ARM_Aknashen_N	0.210492	0.789508	0.0931062	0.395688	Proximal
MH2_LT	ISR_ChL	CHG	0.447045	0.552955	0.054444	0.26291	Proximal
MH2_LT	ISR_ChL	IRN_Ganj_Dareh_N	0.52672	0.47328	0.0383532	0.0197244	Proximal
MH2_LT	ISR_ChL	IRN_HajjiFiruz_IA	0.257495	0.742505	0.0663762	0.0737396	Proximal
MH2_LT	ISR_ChL	IRN_Seh_Gabi_ChL	0.277264	0.722736	0.057927	0.149934	Proximal
MH2_LT	ISR_ChL	IRN_Seh_Gabi_LN	0.479081	0.520919	0.0512277	0.172186	Proximal
MH2_LT	ISR_ChL	IRN_TepeHissar_ChL	0.400083	0.599917	0.0479889	0.0209307	Proximal
MH2_LT	LBN_Canaanite	ARM_Aknashen_N	0.555656	0.444344	0.184401	0.627566	Proximal
MH2_LT	LBN_Canaanite	ARM_Areni1_ChL	0.759162	0.240838	0.0867097	0.183129	Proximal
MH2_LT	LBN_Canaanite	ARM_Bagheri_Tchala_EIA	0.737302	0.262698	0.0793337	0.414551	Proximal
MH2_LT	LBN_Canaanite	ARM_Brardzryal_Urartian	0.706463	0.293537	0.0865219	0.50509	Proximal
MH2_LT	LBN_Canaanite	ARM_Lchashen_LBA	0.746271	0.253729	0.0764488	0.429151	Proximal
MH2_LT	LBN_Canaanite	CHG	0.749684	0.250316	0.0810781	0.423565	Proximal
MH2_LT	LBN_Canaanite	IRN_DinkhaTepe_BIA_B	0.649793	0.350207	0.111897	0.329647	Proximal
MH2_LT	LBN_Canaanite	IRN_Ganj_Dareh_N	0.839121	0.160879	0.0593937	0.16178	Proximal
MH2_LT	LBN_Canaanite	IRN_HajjiFiruz_BA	0.841238	0.158762	0.0530979	0.306859	Proximal
MH2_LT	LBN_Canaanite	IRN_HajjiFiruz_ChL	0.528813	0.471187	0.169218	0.285126	Proximal
MH2_LT	LBN_Canaanite	IRN_HajjiFiruz_IA	0.621851	0.378149	0.114371	0.659798	Proximal
MH2_LT	LBN_Canaanite	IRN_Hasanlu_IA	0.580469	0.419531	0.133934	0.339201	Proximal
MH2_LT	LBN_Canaanite	IRN_Hasanlu_MBA	0.63198	0.36802	0.152281	0.270127	Proximal
MH2_LT	LBN_Canaanite	IRN_Seh_Gabi_ChL	0.623448	0.376552	0.121513	0.326018	Proximal
MH2_LT	LBN_Canaanite	IRN_Seh_Gabi_LN	0.810606	0.189394	0.0732951	0.219405	Proximal
MH2_LT	LBN_Canaanite	IRN_Shahr_I_Sokhta_BA	0.818633	0.181367	0.0610696	0.249052	Proximal
MH2_LT	LBN_Canaanite	IRN_TepeHissar_ChL	0.732758	0.267242	0.08152	0.396124	Proximal
MH2_LT	LBN_Canaanite	RUS_AfontovaGora3	0.943002	0.0569976	0.021661	0.122616	Proximal
MH2_LT	LBN_Canaanite	RUS_MA1_HG	0.955558	0.044442	0.0211746	0.0640468	Proximal
MH2_LT	LBN_Hellenistic	ARM_Areni1_ChL	0.733785	0.266215	0.0982308	0.227249	Proximal
MH2_LT	LBN_Hellenistic	ARM_Bagheri_Tchala_EIA	0.728378	0.271622	0.0938481	0.303621	Proximal
MH2_LT	LBN_Hellenistic	ARM_Brardzryal_Urartian	0.714711	0.285289	0.102293	0.262641	Proximal
MH2_LT	LBN_Hellenistic	ARM_Lchashen_LBA	0.743662	0.256338	0.0920481	0.258824	Proximal
MH2_LT	LBN_Hellenistic	IRN_DinkhaTepe_BIA_B	0.641032	0.358968	0.130197	0.235911	Proximal
MH2_LT	LBN_Hellenistic	IRN_HajjiFiruz_BA	0.838177	0.161823	0.064021	0.21672	Proximal
MH2_LT	LBN_Hellenistic	IRN_HajjiFiruz_ChL	0.518485	0.481515	0.202361	0.239355	Proximal
MH2_LT	LBN_Hellenistic	IRN_HajjiFiruz_IA	0.605679	0.394321	0.137707	0.427865	Proximal
MH2_LT	LBN_Hellenistic	IRN_Hasanlu_IA	0.570185	0.429815	0.151182	0.294874	Proximal
MH2_LT	LBN_Hellenistic	IRN_Hasanlu_MBA	0.603616	0.396384	0.173251	0.270107	Proximal
MH2_LT	LBN_Hellenistic	IRN_Seh_Gabi_ChL	0.621933	0.378067	0.149169	0.212115	Proximal
MH2_LT	LBN_Hellenistic	IRN_TepeHissar_ChL	0.743093	0.256907	0.101483	0.194022	Proximal
MH2_LT	LBN_Hellenistic	RUS_AfontovaGora3	0.931273	0.0687267	0.0262968	0.225842	Proximal
MH2_LT	LBN_IA	ARM_Aknashen_N	0.468372	0.531628	0.161833	0.580124	Proximal
MH2_LT	LBN_IA	ARM_Areni1_ChL	0.697716	0.302284	0.0836504	0.0279014	Proximal
MH2_LT	LBN_IA	ARM_Bagheri_Tchala_EIA	0.681188	0.318812	0.0751078	0.132318	Proximal
MH2_LT	LBN_IA	ARM_Brardzryal_Urartian	0.645629	0.354371	0.0829752	0.172118	Proximal
MH2_LT	LBN_IA	ARM_Lchashen_LBA	0.693308	0.306692	0.0727566	0.122152	Proximal
MH2_LT	LBN_IA	CHG	0.696633	0.303367	0.08051	0.269568	Proximal
MH2_LT	LBN_IA	IRN_DinkhaTepe_BIA_B	0.570983	0.429017	0.101178	0.150253	Proximal
MH2_LT	LBN_IA	IRN_Ganj_Dareh_N	0.784605	0.215395	0.0544775	0.0806826	Proximal
MH2_LT	LBN_IA	IRN_HajjiFiruz_BA	0.815824	0.184176	0.053991	0.0231275	Proximal
MH2_LT	LBN_IA	IRN_HajjiFiruz_ChL	0.435577	0.564423	0.14878	0.221057	Proximal
MH2_LT	LBN_IA	IRN_HajjiFiruz_IA	0.545771	0.454229	0.105752	0.50989	Proximal
MH2_LT	LBN_IA	IRN_Hasanlu_IA	0.487835	0.512165	0.119022	0.17059	Proximal
MH2_LT	LBN_IA	IRN_Hasanlu_MBA	0.518999	0.481001	0.152416	0.0855941	Proximal
MH2_LT	LBN_IA	IRN_Seh_Gabi_ChL	0.540515	0.459485	0.107244	0.259902	Proximal
MH2_LT	LBN_IA	IRN_Seh_Gabi_LN	0.741451	0.258549	0.0703698	0.147377	Proximal
MH2_LT	LBN_IA	IRN_Shahr_I_Sokhta_BA	0.767935	0.232065	0.0571348	0.102812	Proximal
MH2_LT	LBN_IA	IRN_TepeHissar_ChL	0.672772	0.327228	0.0733321	0.283448	Proximal
MH2_LT	LBN_IA	Mesopotamia_PPN	0.504468	0.495532	0.245591	0.019726	Proximal
MH2_LT	LBN_Rom	ARM_Aknashen_N	0.467271	0.532729	0.230436	0.351894	Proximal
MH2_LT	LBN_Rom	ARM_Areni1_ChL	0.779119	0.220881	0.100909	0.0341511	Proximal
MH2_LT	LBN_Rom	ARM_Bagheri_Tchala_EIA	0.74577	0.25423	0.0876433	0.106827	Proximal
MH2_LT	LBN_Rom	ARM_Brardzryal_Urartian	0.709848	0.290152	0.0983457	0.129858	Proximal
MH2_LT	LBN_Rom	ARM_Lchashen_LBA	0.768103	0.231897	0.0875612	0.07189	Proximal
MH2_LT	LBN_Rom	CHG	0.751036	0.248964	0.0939185	0.107466	Proximal
MH2_LT	LBN_Rom	IRN_DinkhaTepe_BIA_B	0.641063	0.358937	0.12261	0.122866	Proximal
MH2_LT	LBN_Rom	IRN_Ganj_Dareh_N	0.835351	0.164649	0.0606677	0.0859915	Proximal
MH2_LT	LBN_Rom	IRN_HajjiFiruz_BA	0.872428	0.127572	0.0596614	0.0357092	Proximal
MH2_LT	LBN_Rom	IRN_HajjiFiruz_ChL	0.488417	0.511583	0.183998	0.170827	Proximal
MH2_LT	LBN_Rom	IRN_HajjiFiruz_IA	0.593685	0.406315	0.131336	0.275768	Proximal
MH2_LT	LBN_Rom	IRN_Hasanlu_IA	0.554965	0.445035	0.14648	0.13111	Proximal
MH2_LT	LBN_Rom	IRN_Hasanlu_MBA	0.598929	0.401071	0.178371	0.105224	Proximal
MH2_LT	LBN_Rom	IRN_Seh_Gabi_ChL	0.607961	0.392039	0.124274	0.228458	Proximal
MH2_LT	LBN_Rom	IRN_Seh_Gabi_LN	0.795845	0.204155	0.0768846	0.164932	Proximal
MH2_LT	LBN_Rom	IRN_Shahr_I_Sokhta_BA	0.823244	0.176756	0.0648368	0.0894348	Proximal
MH2_LT	LBN_Rom	IRN_TepeHissar_ChL	0.726395	0.273605	0.0836889	0.234164	Proximal
MH2_LT	LBN_Rom	RUS_AfontovaGora3	0.953437	0.0465632	0.0219111	0.0436796	Proximal
MH2_LT	Levant_PPN	IRN_HajjiFiruz_IA	0.207797	0.792203	0.0472681	0.281251	Proximal
MH2_LT	Levant_PPN	IRN_Hasanlu_IA	0.132095	0.867905	0.0430949	0.0102205	Proximal
MH2_LT	Levant_PPN	IRN_Seh_Gabi_ChL	0.184659	0.815341	0.0432892	0.0494107	Proximal
MH2_LT	TUR_Hatay_TellKurdu_ChL	IRQ_Shanidar_N	0.447427	0.552573	0.108387	0.0104402	Proximal
MH3_LT	ARM_Aknashen_N	ISR_Natufian_EpiP	0.788128	0.211872	0.0924771	0.568406	Distal
MH3_LT	CHG	CYP_PPNB	0.329219	0.670781	0.16288	0.124081	Distal
MH3_LT	CHG	ISR_Natufian_EpiP	0.64569	0.35431	0.0686827	0.119963	Distal
MH3_LT	CHG	TUR_C_Çatalhöyük_N	0.39255	0.60745	0.0922045	0.0347215	Distal
MH3_LT	CYP_PPNB	IRQ_Shanidar_N	0.52038	0.47962	0.192743	0.113967	Distal
MH3_LT	IRN_Ganj_Dareh_N	CYP_PPNB	0.406125	0.593875	0.0956336	0.0613936	Distal
MH3_LT	IRN_Ganj_Dareh_N	TUR_C_Çatalhöyük_N	0.358178	0.641822	0.0718002	0.0325643	Distal
MH3_LT	IRN_Seh_Gabi_LN	CYP_PPNB	0.369542	0.630458	0.137958	0.0203777	Distal
MH3_LT	IRN_Seh_Gabi_LN	TUR_Marmara_Barcın_N	0.514873	0.485127	0.0561074	0.0187395	Distal
MH3_LT	IRQ_Bestansur_PPN	EHG3	0.698186	0.301814	0.130561	0.590731	Distal
MH3_LT	IRQ_Bestansur_PPN	WHG4	0.776942	0.223058	0.0893443	0.816654	Distal
MH3_LT	IRQ_Shanidar_N	SRB_Iron_Gates_HG	0.836048	0.163952	0.0445115	0.126257	Distal
MH3_LT	Levant_PPN	ARM_Aknashen_N	0.32123	0.67877	0.0952293	0.614009	Distal
MH3_LT	Levant_PPN	CHG	0.4946	0.5054	0.0594885	0.698934	Distal
MH3_LT	Levant_PPN	IRN_Ganj_Dareh_N	0.487802	0.512198	0.0451578	0.0418542	Distal
MH3_LT	Levant_PPN	IRQ_Shanidar_N	0.350331	0.649669	0.146484	0.0247276	Distal
MH3_LT	Levant_PPN	Mesopotamia_PPN	0.199882	0.800118	0.0847702	0.356682	Distal
MH3_LT	TUR_Pınarbaşı_EpiP	IRQ_Bestansur_PPN	0.50496	0.49504	0.155867	0.893711	Distal
MH3_LT	TUR_Pınarbaşı_EpiP	IRQ_Shanidar_N	0.293461	0.706539	0.118317	0.015808	Distal
MH3_LT	ARM_Aknashen_N	TUR_Hatay_TellKurdu_ChL	0.627856	0.372144	0.175318	0.248203	Proximal
MH3_LT	ARM_Areni1_ChL	IRQ_Bestansur_PPN	0.600545	0.399455	0.189812	0.630286	Proximal
MH3_LT	ARM_Bagheri_Tchala_EIA	CYP_PPNB	0.422998	0.577002	0.186405	0.0116067	Proximal
MH3_LT	ARM_Bagheri_Tchala_EIA	IRQ_Bestansur_PPN	0.671333	0.328667	0.145119	0.756245	Proximal
MH3_LT	ARM_Bagheri_Tchala_EIA	ISR_Natufian_EpiP	0.685901	0.314099	0.0520941	0.0170595	Proximal
MH3_LT	ARM_Brardzryal_Urartian	CYP_PPNB	0.451982	0.548018	0.156421	0.0198423	Proximal
MH3_LT	ARM_Brardzryal_Urartian	IRQ_Bestansur_PPN	0.655947	0.344053	0.160068	0.709909	Proximal
MH3_LT	ARM_Lchashen_LBA	IRQ_Bestansur_PPN	0.619375	0.380625	0.186985	0.630062	Proximal
MH3_LT	ARM_Lchashen_LBA	ISR_Natufian_EpiP	0.675221	0.324779	0.0495392	0.0215792	Proximal
MH3_LT	CHG	TUR_Hatay_TellKurdu_ChL	0.373663	0.626337	0.088077	0.0219366	Proximal
MH3_LT	IRN_DinkhaTepe_BIA_B	CYP_PPNB	0.543278	0.456722	0.144492	0.0359944	Proximal
MH3_LT	IRN_DinkhaTepe_BIA_B	ISR_Natufian_EpiP	0.740118	0.259882	0.0527196	0.0251455	Proximal
MH3_LT	IRN_DinkhaTepe_BIA_B	TUR_C_Çatalhöyük_N	0.497515	0.502485	0.101094	0.0164721	Proximal
MH3_LT	IRN_Ganj_Dareh_N	TUR_Hatay_Alalakh_MLBA	0.189256	0.810744	0.066305	0.0911077	Proximal
MH3_LT	IRN_Ganj_Dareh_N	TUR_Hatay_TellKurdu_ChL	0.36818	0.63182	0.0598515	0.0961098	Proximal
MH3_LT	IRN_HajjiFiruz_BA	CYP_PPNB	0.280662	0.719338	0.133596	0.0116557	Proximal
MH3_LT	IRN_HajjiFiruz_BA	IRQ_Bestansur_PPN	0.549413	0.450587	0.15361	0.749917	Proximal
MH3_LT	IRN_HajjiFiruz_ChL	ISR_Natufian_EpiP	0.826363	0.173637	0.0544478	0.501699	Proximal
MH3_LT	IRN_HajjiFiruz_IA	CYP_PPNB	0.631209	0.368791	0.165328	0.0694893	Proximal
MH3_LT	IRN_HajjiFiruz_IA	ISR_Natufian_EpiP	0.772891	0.227109	0.0588331	0.68659	Proximal
MH3_LT	IRN_HajjiFiruz_IA	TUR_C_Çatalhöyük_N	0.617522	0.382478	0.165713	0.0155242	Proximal
MH3_LT	IRN_HajjiFiruz_IA	TUR_Hatay_TellKurdu_ChL	0.628076	0.371924	0.156634	0.0127777	Proximal
MH3_LT	IRN_Hasanlu_IA	CYP_PPNB	0.536472	0.463528	0.218439	0.0137039	Proximal
MH3_LT	IRN_Hasanlu_IA	ISR_Natufian_EpiP	0.774954	0.225046	0.0511636	0.0456567	Proximal
MH3_LT	IRN_Hasanlu_MBA	ISR_Natufian_EpiP	0.851634	0.148366	0.0727615	0.437453	Proximal
MH3_LT	IRN_Hasanlu_MBA	TUR_C_Çatalhöyük_N	0.710053	0.289947	0.138991	0.541122	Proximal
MH3_LT	IRN_Seh_Gabi_ChL	CYP_PPNB	0.692841	0.307159	0.123174	0.147469	Proximal
MH3_LT	IRN_Seh_Gabi_ChL	ISR_Natufian_EpiP	0.804055	0.195945	0.0539447	0.332281	Proximal
MH3_LT	IRN_Seh_Gabi_ChL	TUR_C_Boncuklu_PPN	0.829342	0.170658	0.0568848	0.0312691	Proximal
MH3_LT	IRN_Seh_Gabi_ChL	TUR_C_Çatalhöyük_N	0.647718	0.352282	0.109606	0.160949	Proximal
MH3_LT	IRN_Seh_Gabi_ChL	TUR_Hatay_Alalakh_MLBA	0.434126	0.565874	0.152537	0.131872	Proximal
MH3_LT	IRN_Seh_Gabi_ChL	TUR_Hatay_TellKurdu_ChL	0.641734	0.358266	0.104394	0.14054	Proximal
MH3_LT	IRN_Seh_Gabi_ChL	TUR_Marmara_Barcın_N	0.760321	0.239679	0.0676389	0.0777485	Proximal
MH3_LT	IRN_Seh_Gabi_ChL	TUR_Pınarbaşı_EpiP	0.829985	0.170015	0.0625434	0.0181801	Proximal
MH3_LT	IRN_Seh_Gabi_LN	TUR_Hatay_Alalakh_MLBA	0.210796	0.789204	0.0726715	0.170473	Proximal
MH3_LT	IRN_Seh_Gabi_LN	TUR_Hatay_TellKurdu_ChL	0.391216	0.608784	0.0716896	0.108241	Proximal
MH3_LT	IRN_Shahr_I_Sokhta_BA	CYP_PPNB	0.381278	0.618722	0.111987	0.0297287	Proximal
MH3_LT	IRN_Shahr_I_Sokhta_BA	TUR_C_AşıklıHöyük_PPN	0.380086	0.619914	0.17914	0.887563	Proximal
MH3_LT	IRN_Shahr_I_Sokhta_BA	TUR_C_Çatalhöyük_N	0.375636	0.624364	0.0726734	0.044245	Proximal
MH3_LT	IRN_Shahr_I_Sokhta_BA	TUR_Hatay_Alalakh_MLBA	0.168251	0.831749	0.0698013	0.0392208	Proximal
MH3_LT	IRN_Shahr_I_Sokhta_BA	TUR_Hatay_TellKurdu_ChL	0.365724	0.634276	0.0618523	0.0331386	Proximal
MH3_LT	IRN_TepeHissar_ChL	CYP_PPNB	0.511364	0.488636	0.103954	0.0919562	Proximal
MH3_LT	IRN_TepeHissar_ChL	ISR_Natufian_EpiP	0.668025	0.331975	0.050366	0.0308287	Proximal
MH3_LT	IRN_TepeHissar_ChL	TUR_C_Çatalhöyük_N	0.44976	0.55024	0.0822044	0.0604234	Proximal
MH3_LT	IRN_TepeHissar_ChL	TUR_Hatay_Alalakh_MLBA	0.209845	0.790155	0.0954053	0.029376	Proximal
MH3_LT	IRN_TepeHissar_ChL	TUR_Hatay_TellKurdu_ChL	0.441711	0.558289	0.0771881	0.0188858	Proximal
MH3_LT	ISR_ChL	ARM_Aknashen_N	0.393309	0.606691	0.118827	0.485911	Proximal
MH3_LT	ISR_ChL	CHG	0.61385	0.38615	0.0702529	0.186246	Proximal
MH3_LT	ISR_ChL	IRN_Ganj_Dareh_N	0.596377	0.403623	0.0506199	0.11869	Proximal
MH3_LT	ISR_ChL	IRN_HajjiFiruz_ChL	0.226417	0.773583	0.110855	0.0502101	Proximal
MH3_LT	ISR_ChL	IRN_HajjiFiruz_IA	0.358097	0.641903	0.0994504	0.0536038	Proximal
MH3_LT	ISR_ChL	IRN_Seh_Gabi_ChL	0.339213	0.660787	0.0809524	0.322535	Proximal
MH3_LT	ISR_ChL	IRN_Seh_Gabi_LN	0.572451	0.427549	0.0639298	0.0515937	Proximal
MH3_LT	ISR_ChL	IRN_TepeHissar_ChL	0.515128	0.484872	0.0623766	0.0284202	Proximal
MH3_LT	ISR_ChL	Mesopotamia_PPN	0.250997	0.749003	0.121922	0.266899	Proximal
MH3_LT	Levant_PPN	IRN_HajjiFiruz_ChL	0.203677	0.796323	0.0695366	0.184956	Proximal
MH3_LT	Levant_PPN	IRN_HajjiFiruz_IA	0.297122	0.702878	0.0691227	0.210425	Proximal
MH3_LT	Levant_PPN	IRN_Seh_Gabi_ChL	0.256532	0.743468	0.0600316	0.412912	Proximal
MH3_LT	Levant_PPN	IRN_TepeHissar_ChL	0.403498	0.596502	0.049782	0.0584134	Proximal
MH3_LT	TUR_Hatay_Alalakh_MLBA	MAR_Taforalt_EpiP	0.938152	0.0618479	0.0250419	0.0272496	Proximal
