# Supplementary material for: Ancient genomes illuminate Eastern Arabian population history and adaptation against malaria
Source: Cell Genom. Author manuscript; Available in PMC 2024 May 7. (PMC10943591; doi:10.1016/j.xgen.2024.100507)
Supplement: Table S6 [file EMS194653-supplement-Table_S6.xlsx]

## Sheet: Sheet1
Table S6 - Summary of two source qpAdm models of Bahrain Tylos ancestries, related to STAR Methods.
target	pval	sourceA	sourceB	propA	propB	propA_SE	propB_SE	z_score	weightA	weightB
AS_EMT	0.5712	Levant_PPN	CHG	0.386927	0.613073	0.0426807	0.0426807	pass	9.06563	14.3642
MH1_LT	0.207087	Levant_PPN	CHG	0.373	0.627	0.0435716	0.0435716	pass	8.56062	14.3901
MH2_LT	0.0772343	Levant_PPN	CHG	0.332628	0.667372	0.0455054	0.0455054	pass	7.30963	14.6658
MH3_LT	0.698934	Levant_PPN	CHG	0.4946	0.5054	0.0594885	0.0594885	pass	8.31422	8.49577
AS_EMT	0.00995118	Levant_PPN	IRN_Ganj_Dareh_N	0.434013	0.565987	0.0328849	0.0328849	pass	13.1979	17.2112
MH1_LT	4.61133e-07	Levant_PPN	IRN_Ganj_Dareh_N	0.411748	0.588252	0.0353858	0.0353858	pass	11.6359	16.624
MH2_LT	4.72741e-06	Levant_PPN	IRN_Ganj_Dareh_N	0.406399	0.593601	0.0336889	0.0336889	pass	12.0633	17.6201
MH3_LT	0.0418542	Levant_PPN	IRN_Ganj_Dareh_N	0.487802	0.512198	0.0451578	0.0451578	pass	10.8022	11.3424
AS_EMT	0.00165737	Levant_PPN	Mesopotamia_PPN	0.140299	0.859701	0.0680893	0.0680893	pass	2.06051	12.6261
MH1_LT	0.228779	Levant_PPN	Mesopotamia_PPN	0.0329607	0.967039	0.074574	0.074574	fail	0.441987	12.9675
MH2_LT	0.00293954	Levant_PPN	Mesopotamia_PPN	0.0364338	0.963566	0.0760614	0.0760614	fail	0.479005	12.6683
MH3_LT	0.356682	Levant_PPN	Mesopotamia_PPN	0.199882	0.800118	0.0847702	0.0847702	pass	2.35793	9.43866
AS_EMT	0.0480919	IRN_Ganj_Dareh_N	TUR_C_Çatalhöyük_N	0.451371	0.548629	0.0450532	0.0450532	pass	10.0186	12.1774
MH1_LT	0.188626	IRN_Ganj_Dareh_N	TUR_C_Çatalhöyük_N	0.401589	0.598411	0.0489075	0.0489075	pass	8.2112	12.2356
MH2_LT	0.0467917	IRN_Ganj_Dareh_N	TUR_C_Çatalhöyük_N	0.408118	0.591882	0.0501392	0.0501392	pass	8.1397	11.8048
MH3_LT	0.0325643	IRN_Ganj_Dareh_N	TUR_C_Çatalhöyük_N	0.358178	0.641822	0.0718002	0.0718002	pass	4.98853	8.939
AS_EMT	0.348726	IRN_Ganj_Dareh_N	Cayonu	0.277043	0.722957	0.0627155	0.0627155	pass	4.41746	11.5276
MH1_LT	0.269399	IRN_Ganj_Dareh_N	Cayonu	0.27501	0.72499	0.0557907	0.0557907	pass	4.92931	12.9948
MH2_LT	0.187012	IRN_Ganj_Dareh_N	Cayonu	0.29233	0.70767	0.0586295	0.0586295	pass	4.98606	12.0702
MH3_LT	0.0216496	IRN_Ganj_Dareh_N	Cayonu	0.14587	0.85413	0.110303	0.110303	fail	1.32245	7.74352
AS_EMT	0.113893	Levant_PPN	IRN_Seh_Gabi_ChL	0.233841	0.766159	0.045116	0.045116	pass	5.18311	16.982
MH1_LT	0.0584002	Levant_PPN	IRN_Seh_Gabi_ChL	0.190993	0.809007	0.0479587	0.0479587	pass	3.98245	16.8688
MH2_LT	0.0494107	Levant_PPN	IRN_Seh_Gabi_ChL	0.184659	0.815341	0.0432892	0.0432892	pass	4.26571	18.8347
MH3_LT	0.412912	Levant_PPN	IRN_Seh_Gabi_ChL	0.256532	0.743468	0.0600316	0.0600316	pass	4.27328	12.3846
AS_EMT	0.0521939	Levant_PPN	IRN_Shahr_I_Sokhta_BA	0.395885	0.604115	0.0342843	0.0342843	pass	11.5471	17.6207
MH1_LT	1.15018e-06	Levant_PPN	IRN_Shahr_I_Sokhta_BA	0.389148	0.610852	0.0344836	0.0344836	pass	11.285	17.7143
MH2_LT	4.58327e-06	Levant_PPN	IRN_Shahr_I_Sokhta_BA	0.397984	0.602016	0.0352467	0.0352467	pass	11.2914	17.08
MH3_LT	0.00249325	Levant_PPN	IRN_Shahr_I_Sokhta_BA	0.481202	0.518798	0.0473569	0.0473569	pass	10.1612	10.9551
AS_EMT	0.276458	Levant_PPN	IRN_HajjiFiruz_IA	0.270416	0.729584	0.0497539	0.0497539	pass	5.43508	14.6638
MH1_LT	0.209303	Levant_PPN	IRN_HajjiFiruz_IA	0.219462	0.780538	0.0554658	0.0554658	pass	3.95672	14.0724
MH2_LT	0.281251	Levant_PPN	IRN_HajjiFiruz_IA	0.207797	0.792203	0.0472681	0.0472681	pass	4.39614	16.7598
MH3_LT	0.210425	Levant_PPN	IRN_HajjiFiruz_IA	0.297122	0.702878	0.0691227	0.0691227	pass	4.29847	10.1686
AS_EMT	0.505248	ISR_ChL	IRN_Ganj_Dareh_N	0.548022	0.451978	0.0375291	0.0375291	pass	14.6026	12.0434
MH1_LT	0.00415975	ISR_ChL	IRN_Ganj_Dareh_N	0.538809	0.461191	0.0411041	0.0411041	pass	13.1084	11.2201
MH2_LT	0.0197244	ISR_ChL	IRN_Ganj_Dareh_N	0.52672	0.47328	0.0383532	0.0383532	pass	13.7334	12.34
MH3_LT	0.11869	ISR_ChL	IRN_Ganj_Dareh_N	0.596377	0.403623	0.0506199	0.0506199	pass	11.7815	7.9736
AS_EMT	0.564492	LBN_Canaanite	IRN_Ganj_Dareh_N	0.869412	0.130588	0.0625901	0.0625901	pass	13.8906	2.0864
MH1_LT	0.259296	LBN_Canaanite	IRN_Ganj_Dareh_N	0.866836	0.133164	0.0642245	0.0642245	pass	13.497	2.07342
MH2_LT	0.16178	LBN_Canaanite	IRN_Ganj_Dareh_N	0.839121	0.160879	0.0593937	0.0593937	pass	14.1281	2.70868
MH3_LT	0.674473	LBN_Canaanite	IRN_Ganj_Dareh_N	0.952544	0.0474563	0.0799307	0.0799307	fail	11.9171	0.593719
AS_EMT	0.507982	LBN_IA	IRN_Ganj_Dareh_N	0.794722	0.205278	0.0541914	0.0541914	pass	14.6651	3.78803
MH1_LT	0.0334555	LBN_IA	IRN_Ganj_Dareh_N	0.790804	0.209196	0.0549111	0.0549111	pass	14.4015	3.80972
MH2_LT	0.0806826	LBN_IA	IRN_Ganj_Dareh_N	0.784605	0.215395	0.0544775	0.0544775	pass	14.4024	3.95383
MH3_LT	0.681943	LBN_IA	IRN_Ganj_Dareh_N	0.920516	0.0794844	0.0732545	0.0732545	fail	12.566	1.08504
AS_EMT	0.057262	ISR_ChL	IRN_Seh_Gabi_ChL	0.320022	0.679978	0.0629011	0.0629011	pass	5.0877	10.8103
MH1_LT	0.119495	ISR_ChL	IRN_Seh_Gabi_ChL	0.280509	0.719491	0.0643292	0.0643292	pass	4.36052	11.1845
MH2_LT	0.149934	ISR_ChL	IRN_Seh_Gabi_ChL	0.277264	0.722736	0.057927	0.057927	pass	4.78643	12.4767
MH3_LT	0.322535	ISR_ChL	IRN_Seh_Gabi_ChL	0.339213	0.660787	0.0809524	0.0809524	pass	4.19028	8.16266
AS_EMT	0.359707	ISR_ChL	IRN_Shahr_I_Sokhta_BA	0.510052	0.489948	0.040715	0.040715	pass	12.5274	12.0336
MH1_LT	0.000258003	ISR_ChL	IRN_Shahr_I_Sokhta_BA	0.512424	0.487576	0.0427032	0.0427032	pass	11.9996	11.4178
MH2_LT	0.00399903	ISR_ChL	IRN_Shahr_I_Sokhta_BA	0.511848	0.488152	0.0400665	0.0400665	pass	12.7749	12.1835
MH3_LT	0.0078762	ISR_ChL	IRN_Shahr_I_Sokhta_BA	0.600049	0.399951	0.0533349	0.0533349	pass	11.2506	7.49886
AS_EMT	0.0514313	ISR_ChL	IRN_HajjiFiruz_IA	0.344071	0.655929	0.0709838	0.0709838	pass	4.84717	9.24055
MH1_LT	0.0543586	ISR_ChL	IRN_HajjiFiruz_IA	0.274522	0.725478	0.0805545	0.0805545	pass	3.4079	9.00606
MH2_LT	0.0737396	ISR_ChL	IRN_HajjiFiruz_IA	0.257495	0.742505	0.0663762	0.0663762	pass	3.87932	11.1863
MH3_LT	0.0536038	ISR_ChL	IRN_HajjiFiruz_IA	0.358097	0.641903	0.0994504	0.0994504	pass	3.60076	6.4545
AS_EMT	0.370433	LBN_Canaanite	IRN_Seh_Gabi_ChL	0.789523	0.210477	0.136619	0.136619	fail	5.77902	1.54062
MH1_LT	0.473073	LBN_Canaanite	IRN_Seh_Gabi_ChL	0.668514	0.331486	0.141389	0.141389	pass	4.72818	2.3445
MH2_LT	0.326018	LBN_Canaanite	IRN_Seh_Gabi_ChL	0.623448	0.376552	0.121513	0.121513	pass	5.13072	3.09886
MH3_LT	0.71665	LBN_Canaanite	IRN_Seh_Gabi_ChL	0.848003	0.151997	0.191049	0.191049	fail	4.43867	0.795591
AS_EMT	0.725271	LBN_Canaanite	IRN_Shahr_I_Sokhta_BA	0.831621	0.168379	0.0695631	0.0695631	pass	11.9549	2.42051
MH1_LT	0.246093	LBN_Canaanite	IRN_Shahr_I_Sokhta_BA	0.855159	0.144841	0.0710614	0.0710614	pass	12.0341	2.03826
MH2_LT	0.249052	LBN_Canaanite	IRN_Shahr_I_Sokhta_BA	0.818633	0.181367	0.0610696	0.0610696	pass	13.4049	2.96983
MH3_LT	0.659831	LBN_Canaanite	IRN_Shahr_I_Sokhta_BA	0.95946	0.0405404	0.085368	0.085368	fail	11.2391	0.474889
AS_EMT	0.506155	LBN_Canaanite	IRN_HajjiFiruz_IA	0.78169	0.21831	0.122573	0.122573	fail	6.37733	1.78105
MH1_LT	0.602784	LBN_Canaanite	IRN_HajjiFiruz_IA	0.671742	0.328258	0.151512	0.151512	pass	4.4336	2.16655
MH2_LT	0.659798	LBN_Canaanite	IRN_HajjiFiruz_IA	0.621851	0.378149	0.114371	0.114371	pass	5.43713	3.30633
MH3_LT	0.662603	LBN_Canaanite	IRN_HajjiFiruz_IA	0.929625	0.0703754	0.160585	0.160585	fail	5.78897	0.438243
AS_EMT	0.310202	LBN_IA	IRN_Seh_Gabi_ChL	0.637105	0.362895	0.108212	0.108212	pass	5.88756	3.35354
MH1_LT	0.296415	LBN_IA	IRN_Seh_Gabi_ChL	0.536726	0.463274	0.110882	0.110882	pass	4.84053	4.1781
MH2_LT	0.259902	LBN_IA	IRN_Seh_Gabi_ChL	0.540515	0.459485	0.107244	0.107244	pass	5.04003	4.28447
MH3_LT	0.753674	LBN_IA	IRN_Seh_Gabi_ChL	0.785192	0.214808	0.164805	0.164805	fail	4.76438	1.30341
AS_EMT	0.66232	LBN_IA	IRN_Shahr_I_Sokhta_BA	0.758717	0.241283	0.0601819	0.0601819	pass	12.6071	4.00923
MH1_LT	0.0149034	LBN_IA	IRN_Shahr_I_Sokhta_BA	0.782332	0.217668	0.0623074	0.0623074	pass	12.556	3.49345
MH2_LT	0.102812	LBN_IA	IRN_Shahr_I_Sokhta_BA	0.767935	0.232065	0.0571348	0.0571348	pass	13.4407	4.06171
MH3_LT	0.589503	LBN_IA	IRN_Shahr_I_Sokhta_BA	0.949244	0.0507556	0.0798589	0.0798589	fail	11.8865	0.635566
AS_EMT	0.445264	LBN_IA	IRN_HajjiFiruz_IA	0.662253	0.337747	0.100369	0.100369	pass	6.59818	3.36505
MH1_LT	0.329804	LBN_IA	IRN_HajjiFiruz_IA	0.549182	0.450818	0.124257	0.124257	pass	4.41973	3.62811
MH2_LT	0.50989	LBN_IA	IRN_HajjiFiruz_IA	0.545771	0.454229	0.105752	0.105752	pass	5.16086	4.29524
MH3_LT	0.629049	LBN_IA	IRN_HajjiFiruz_IA	0.884212	0.115788	0.150158	0.150158	fail	5.88854	0.771109
