# Supplementary material for: Ancient genomes illuminate Eastern Arabian population history and adaptation against malaria
Source: Cell Genom. Author manuscript; Available in PMC 2024 May 7. (PMC10943591; doi:10.1016/j.xgen.2024.100507)
Supplement: Table S7 [file EMS194653-supplement-Table_S7.xlsx]

## Sheet: Sheet1
Table S7 - Single source qpAdm models of Bahrain Tylos ancestries, related to STAR Methods.
Target	Source	p-value	Set
Bahrain_Tylos	IRQ_Bestansur_PPN	0.0568804	Distal
Bahrain_Tylos	AZE_ChL	0.594366	Proximal
Bahrain_Tylos	IRQ_Nemrik9_LBA	0.746508	Proximal
Bahrain_Tylos	LBN_Hellenistic	0.0103004	Proximal
MH1_LT	ARM_Aknashen_N	0.077178	Distal
MH1_LT	ARM_Masis_Blur_N	0.141357	Distal
MH1_LT	AZE_N	0.0319237	Distal
MH1_LT	IRQ_Shanidar_N	0.0110697	Distal
MH1_LT	Mesopotamia_PPN	0.2955	Distal
MH1_LT	AZE_ChL	0.246326	Proximal
MH1_LT	IRN_DinkhaTepe_BIA_A	0.0271562	Proximal
MH1_LT	IRN_HajjiFiruz_ChL	0.01092	Proximal
MH1_LT	IRQ_Nemrik9_LBA	0.593251	Proximal
MH1_LT	LBN_Canaanite	0.0920028	Proximal
MH1_LT	LBN_Hellenistic	0.0491472	Proximal
MH1_LT	LBN_Rom	0.216454	Proximal
MH2_LT	ARM_Aknashen_N	0.179915	Distal
MH2_LT	ARM_Masis_Blur_N	0.337529	Distal
MH2_LT	AZE_N	0.0169687	Distal
MH2_LT	IRQ_Bestansur_PPN	0.0448719	Distal
MH2_LT	AZE_ChL	0.863019	Proximal
MH2_LT	IRN_DinkhaTepe_BIA_A	0.105846	Proximal
MH2_LT	IRN_HajjiFiruz_ChL	0.0188976	Proximal
MH2_LT	IRQ_Nemrik9_LBA	0.763378	Proximal
MH2_LT	LBN_Canaanite	0.0224515	Proximal
MH2_LT	LBN_Hellenistic	0.0445879	Proximal
AS_EMT	AZE_N	0.0827395	Distal
AS_EMT	IRQ_Bestansur_PPN	0.878383	Distal
AS_EMT	IRQ_Shanidar_N	0.0400791	Distal
AS_EMT	AZE_ChL	0.164383	Proximal
AS_EMT	IRN_DinkhaTepe_BIA_A	0.0208237	Proximal
AS_EMT	IRQ_Nemrik9_LBA	0.551703	Proximal
AS_EMT	LBN_Canaanite	0.24805	Proximal
AS_EMT	LBN_Hellenistic	0.187128	Proximal
AS_EMT	LBN_Rom	0.148583	Proximal
AS_EMT	SYR_Ebla_EMBA	0.0744798	Proximal
MH3_LT	ARM_Aknashen_N	0.120367	Distal
MH3_LT	ARM_Masis_Blur_N	0.326536	Distal
MH3_LT	AZE_N	0.880397	Distal
MH3_LT	Cayonu	0.0203496	Distal
MH3_LT	IRQ_Bestansur_PPN	0.472031	Distal
MH3_LT	IRQ_Shanidar_N	0.0113299	Distal
MH3_LT	Mesopotamia_PPN	0.142293	Distal
MH3_LT	TUR_C_AşıklıHöyük_PPN	0.733086	Distal
MH3_LT	AZE_ChL	0.88301	Proximal
MH3_LT	IRN_DinkhaTepe_BIA_A	0.14457	Proximal
MH3_LT	IRN_HajjiFiruz_ChL	0.017503	Proximal
MH3_LT	IRN_Hasanlu_MBA	0.248325	Proximal
MH3_LT	IRQ_Nemrik9_LBA	0.736378	Proximal
MH3_LT	LBN_Canaanite	0.732135	Proximal
MH3_LT	LBN_Hellenistic	0.905378	Proximal
MH3_LT	LBN_IA	0.645856	Proximal
MH3_LT	LBN_Rom	0.775583	Proximal
MH3_LT	SYR_Ebla_EMBA	0.190866	Proximal
Right populations	Mbuti.DG,CHG,EHG3,ISR_Natufian_EpiP,MAR_Taforalt_EpiP,RUS_AfontovaGora3,SRB_Iron_Gates_HG,TUR_Pınarbaşı_EpiP,WHG4
Distal Left populations	ARM_Aknashen_N,ARM_Masis_Blur_N,AZE_N,CHG,CYP_PPNB,Cayonu,EHG3,IRN_Ganj_Dareh_N,IRN_Seh_Gabi_LN,IRQ_Bestansur_PPN,IRQ_Shanidar_N,ISR_Natufian_EpiP,Levant_PPN,MAR_Taforalt_EpiP,Mesopotamia_PPN,RUS_AfontovaGora3,RUS_MA1_HG,SRB_Iron_Gates_HG,TUR_C_AşıklıHöyük_PPN,TUR_C_Boncuklu_PPN,TUR_C_Çatalhöyük_N,TUR_Marmara_Barcın_N,TUR_Pınarbaşı_EpiP,WHG4
Proximal Left populations	ARM_Areni1_ChL,ARM_Bagheri_Tchala_EIA,ARM_Brardzryal_Urartian,ARM_Lchashen_LBA,AZE_ChL,IRN_DinkhaTepe_BIA_A,IRN_DinkhaTepe_BIA_B,IRN_HajjiFiruz_BA,IRN_HajjiFiruz_ChL,IRN_HajjiFiruz_IA,IRN_Hasanlu_IA,IRN_Hasanlu_MBA,IRN_Seh_Gabi_ChL,IRN_Shahr_I_Sokhta_BA,IRN_TepeHissar_ChL,IRQ_Nemrik9_LBA,ISR_ChL,LBN_Canaanite,LBN_Hellenistic,LBN_IA,LBN_Rom,SYR_Ebla_EMBA,TUR_Hatay_Alalakh_MLBA,TUR_Hatay_TellKurdu_…
