# Supplementary material for: Ancient genomes illuminate Eastern Arabian population history and adaptation against malaria
Source: Cell Genom. Author manuscript; Available in PMC 2024 May 7. (PMC10943591; doi:10.1016/j.xgen.2024.100507)
Supplement: Table S8 [file EMS194653-supplement-Table_S8.xlsx]

## Sheet: Sheet1
Table S8 - qpAdm models of Bahrain Tylos ancestries using Mesopotamia_PPN as a source, related to STAR Methods.
target	pval	sourceA	sourceB	sourceC	propA	propB	propC	propA_SE	propB_SE	propC_SE	pass
AS_EMT	0.0149544	Levant_PPN	Mesopotamia_PPN	-	0.11423	0.88577	-	0.0685995	0.0685995	-	TRUE
AS_EMT	0.011234	Levant_PPN	Mesopotamia_PPN	EHG3	0.161669	0.812914	0.0254171	0.0638893	0.074212	0.0288325	TRUE
MH1_LT	0.258995	Levant_PPN	Mesopotamia_PPN	-	0.0450808	0.954919	-	0.0768607	0.0768607	-	TRUE
MH1_LT	0.210814	Levant_PPN	Mesopotamia_PPN	EHG3	0.0351576	0.973703	-0.00886087	0.0767666	0.0857102	0.0287492	FALSE
MH2_LT	0.00128422	Levant_PPN	Mesopotamia_PPN	-	0.0372928	0.962707	-	0.0840967	0.0840967	-	FALSE
MH2_LT	0.142876	Levant_PPN	Mesopotamia_PPN	EHG3	0.0993662	0.873357	0.0272768	0.0664692	0.0783821	0.0286279	TRUE
MH2_LT	0.126056	Mesopotamia_PPN	RUS_AfontovaGora3	-	0.911073	0.0889267	-	0.0272409	0.0272409	-	TRUE
MH2_LT	0.0223131	Mesopotamia_PPN	SRB_Iron_Gates_HG	-	0.954917	0.0450829	-	0.0195612	0.0195612	-	TRUE
MH2_LT	0.019726	LBN_IA	Mesopotamia_PPN	-	0.504468	0.495532	-	0.245591	0.245591	-	TRUE
MH3_LT	0.381011	Levant_PPN	Mesopotamia_PPN	-	0.203541	0.796459	-	0.0856279	0.0856279	-	TRUE
MH3_LT	0.183678	Levant_PPN	Mesopotamia_PPN	EHG3	0.210996	0.792806	-0.00380197	0.0928139	0.101608	0.0397878	FALSE
MH3_LT	0.330442	ISR_Natufian_EpiP	Mesopotamia_PPN	-	0.158113	0.841887	-	0.0783411	0.0783411	-	TRUE
