# Supplementary material for: Ancient genomes illuminate Eastern Arabian population history and adaptation against malaria
Source: Cell Genom. Author manuscript; Available in PMC 2024 May 7. (PMC10943591; doi:10.1016/j.xgen.2024.100507)
Supplement: Table S9 [file EMS194653-supplement-Table_S9.xlsx]

## Sheet: Sheet1
Table S9 - Alternative grouping details for qpAdm models (following Lazaridis et al. 2023), related to STAR Methods.
GroupID	Individual	Source	AADR label	Locality	Country	Lat.	Long.
EHG3	I0061	MathiesonNature2015; HaakLazaridis2015	Russia_Karelia_HG	Karelia, Yuzhnyy Oleni Ostrov	Russia	61.65	35.65
EHG3	I0124	MathiesonNature2015; HaakLazaridis2015	Russia_Samara_HG	Samara Oblast, Volga River Valley, Lebyazhinka	Russia	53.6806	50.6753
EHG3	I0211	MathiesonNature2015	Russia_Karelia_HG	Karelia, Yuzhnyy Oleni Ostrov	Russia	61.65	35.65
LBN_Hellenistic	SFI-12.SG	HaberAJHG2020	Lebanon_Hellenistic.SG	Beirut	Lebanon	33.8965	35.5117
LBN_Hellenistic	SFI-20.SG	HaberAJHG2020	Lebanon_Hellenistic.SG	Beirut	Lebanon	33.8965	35.5117
LBN_Hellenistic	SFI-5.SG	HaberAJHG2020	Lebanon_Hellenistic.SG	Beirut	Lebanon	33.8965	35.5117
Mesopotamia_PPN	I6445	LazaridisAlpaslanRoodenbergScience2022	Iraq_PPNA	Nemrik 9	Iraq	36.7167	42.85
Mesopotamia_PPN	I6457	LazaridisAlpaslanRoodenbergScience2022	Iraq_PPNA	Nemrik 9	Iraq	36.7167	42.85
Mesopotamia_PPN	I8432	LazaridisAlpaslanRoodenbergScience2022	Turkey_PPNA	Boncuklu Tarla	Turkey	37.5262	41.8452
Steppe_Eneolithic	I0122	MathiesonNature2015	Russia_Khvalynsk_Eneolithic	Samara Oblast, Volga River Valley, Lebyazhinka	Russia	52.3534	48.0784
Steppe_Eneolithic	I0433	MathiesonNature2015	Russia_Khvalynsk_Eneolithic	Samara Oblast, Volga River Valley, Lebyazhinka	Russia	52.3534	48.0784
Steppe_Eneolithic	I0434	MathiesonNature2015	Russia_Khvalynsk_Eneolithic	Samara Oblast, Volga River Valley, Lebyazhinka	Russia	52.3534	48.0784
Steppe_Eneolithic	PG2001	WangNatureCommunications2019	Russia_Steppe_Eneolithic	Piedmont, Progress 2	Russia	43.8227	43.3503
Steppe_Eneolithic	PG2004	WangNatureCommunications2019	Russia_Steppe_Eneolithic	Piedmont, Progress 2	Russia	43.8227	43.3503
Steppe_Eneolithic	VJ1001	WangNatureCommunications2019	Russia_Steppe_Eneolithic	Piedmont, Vonjucka 1	Russia	44.02	43.1555
WHG4	Bichon.SG	JonesNatureCommunications2015	Switzerland_Bichon.SG	Grotte du Bichon	Switzerland	47.1	6.87
WHG4	LaBrana1_published.SG	OlaldeNature2014	Spain_HG.SG	Leon, La Brana-Arintero	Spain	42.911	-5.3778
WHG4	Loschbour_snpAD.DG	LazaridisNature2014	Luxembourg_Loschbour.DG	Echternach	Luxembourg	49.81	6.4
WHG4	Villabruna	FuNature2016	Italy_North_Villabruna_HG	Veneto, Villabruna	Italy	46.15	12.21
