# Supplementary material for: Ancient genomes illuminate Eastern Arabian population history and adaptation against malaria
Source: Cell Genom. Author manuscript; Available in PMC 2024 May 7. (PMC10943591; doi:10.1016/j.xgen.2024.100507)
Supplement: Table S10 [file EMS194653-supplement-Table_S10.xlsx]

## Sheet: Sheet1
Table S10 - qpWave tests with present-day populations and Tylos-period Bahraini samples, related to STAR Methods.
Pop1	Pop2	P-Value
Jew_Iranian	AS_EMT	0.00419606
Jew_Iraqi	AS_EMT	0.00288535
Assyrian	AS_EMT	0.000156128
Samaritan.DG	AS_EMT	0.00011505
Jew_Georgian	AS_EMT	1.85e-05
Druze	AS_EMT	1.16e-05
Lebanese_Christian	AS_EMT	2.98e-06
Jordan.MO	AS_EMT	2.52e-06
Iraq.MO	AS_EMT	1.25e-06
Lebanese_Muslim	AS_EMT	1.21e-06
Armenian	AS_EMT	6.76e-07
EmiratiB	AS_EMT	8.65e-08
Kurd.MO	AS_EMT	1.12e-08
EmiratiA	AS_EMT	3.12e-09
SaudiA	AS_EMT	4.95e-11
Syrian	AS_EMT	1.73e-13
Qatar.Bed	AS_EMT	3.7e-14
Turkish	AS_EMT	4.58e-15
Iranian	AS_EMT	7.6e-16
Jew_Yemenite	AS_EMT	9.99e-17
Georgian	AS_EMT	5.49e-18
Palestinian	AS_EMT	4.18e-18
Jordanian	AS_EMT	3.07e-18
Oman.MO	AS_EMT	1.13e-19
BedouinB	AS_EMT	2.26e-23
Qatar.CSA	AS_EMT	4.89e-33
EmiratiC	AS_EMT	2.42e-33
BedouinA	AS_EMT	3.59e-38
SaudiB	AS_EMT	2.48e-57
Yemeni	AS_EMT	1.85e-82
Kurd.WGA	AS_EMT	2.21e-83
Jew_Iranian	MH1_LT	0.232561
Jew_Georgian	MH1_LT	0.211962
Assyrian	MH1_LT	0.177553
Jew_Iraqi	MH1_LT	0.0713144
Iraq.MO	MH1_LT	0.0710399
Lebanese_Muslim	MH1_LT	0.0206928
Armenian	MH1_LT	0.0135724
Samaritan.DG	MH1_LT	0.0122457
Druze	MH1_LT	0.0121967
Kurd.MO	MH1_LT	0.00279414
Lebanese_Christian	MH1_LT	0.000143896
Jordan.MO	MH1_LT	6.12e-05
Turkish	MH1_LT	8.03e-06
EmiratiB	MH1_LT	7.36e-06
Syrian	MH1_LT	5.28e-08
Iranian	MH1_LT	7.06e-09
Georgian	MH1_LT	2.89e-09
EmiratiA	MH1_LT	5.93e-10
SaudiA	MH1_LT	1.46e-11
Jordanian	MH1_LT	8.84e-12
Palestinian	MH1_LT	8.43e-14
Jew_Yemenite	MH1_LT	3.66e-17
Qatar.Bed	MH1_LT	7.06e-19
Oman.MO	MH1_LT	4.24e-19
BedouinB	MH1_LT	2.31e-24
Qatar.CSA	MH1_LT	1.02e-27
EmiratiC	MH1_LT	1.98e-29
BedouinA	MH1_LT	1.53e-36
SaudiB	MH1_LT	5.93e-61
Yemeni	MH1_LT	3e-76
Kurd.WGA	MH1_LT	2.73e-90
Kurd.MO	MH2_LT	0.00401463
Jew_Iranian	MH2_LT	0.00250877
Jew_Georgian	MH2_LT	0.00193136
Assyrian	MH2_LT	0.000330398
Iraq.MO	MH2_LT	9.86e-05
Jew_Iraqi	MH2_LT	4.78e-05
Armenian	MH2_LT	1.71e-05
Samaritan.DG	MH2_LT	1.4e-06
Turkish	MH2_LT	1.13e-06
Lebanese_Muslim	MH2_LT	1.01e-06
Druze	MH2_LT	8.78e-07
Iranian	MH2_LT	6.83e-07
Lebanese_Christian	MH2_LT	8.35e-10
Jordan.MO	MH2_LT	7.85e-10
Georgian	MH2_LT	8.67e-11
EmiratiB	MH2_LT	3.05e-11
Syrian	MH2_LT	3.3e-13
EmiratiA	MH2_LT	1e-17
SaudiA	MH2_LT	3.82e-19
Jordanian	MH2_LT	7.13e-20
Palestinian	MH2_LT	1.04e-20
Oman.MO	MH2_LT	6.22e-22
Qatar.Bed	MH2_LT	6.49e-26
Qatar.CSA	MH2_LT	4.7e-26
Jew_Yemenite	MH2_LT	2.55e-27
EmiratiC	MH2_LT	2.92e-30
BedouinB	MH2_LT	3.61e-34
BedouinA	MH2_LT	2.91e-46
SaudiB	MH2_LT	6.18e-72
Yemeni	MH2_LT	1.07e-81
Kurd.WGA	MH2_LT	2.07e-103
Jew_Iraqi	MH3_LT	0.114233
Samaritan.DG	MH3_LT	0.020784
Lebanese_Christian	MH3_LT	0.0142587
Jew_Iranian	MH3_LT	0.0130162
Assyrian	MH3_LT	0.00967996
Jordan.MO	MH3_LT	0.00714405
Druze	MH3_LT	0.00605635
Armenian	MH3_LT	0.00164569
Lebanese_Muslim	MH3_LT	0.000524671
Jew_Georgian	MH3_LT	0.000396307
EmiratiA	MH3_LT	3.8e-05
Qatar.Bed	MH3_LT	1.59e-05
SaudiA	MH3_LT	1.06e-05
Iraq.MO	MH3_LT	7.01e-07
EmiratiB	MH3_LT	6.68e-07
Jew_Yemenite	MH3_LT	1.46e-08
Georgian	MH3_LT	1.4e-08
Syrian	MH3_LT	1.39e-09
Kurd.MO	MH3_LT	9.82e-10
Palestinian	MH3_LT	2.34e-10
Turkish	MH3_LT	5.49e-11
Jordanian	MH3_LT	1.18e-11
BedouinB	MH3_LT	1.06e-11
Oman.MO	MH3_LT	3.67e-16
Iranian	MH3_LT	1e-17
BedouinA	MH3_LT	6e-22
EmiratiC	MH3_LT	4.62e-27
Qatar.CSA	MH3_LT	1.03e-33
SaudiB	MH3_LT	2.26e-34
Yemeni	MH3_LT	5.26e-53
Kurd.WGA	MH3_LT	1.77e-59
