# Supplementary material for: Ancient genomes illuminate Eastern Arabian population history and adaptation against malaria
Source: Cell Genom. Author manuscript; Available in PMC 2024 May 7. (PMC10943591; doi:10.1016/j.xgen.2024.100507)
Supplement: Table S11 [file EMS194653-supplement-Table_S11.xlsx]

## Sheet: Sheet1
Table S11 - qpAdm models of present-day populations using Bahrain Tylos samples and other ancient groups as sources, related to STAR Methods.
Present-day population	P-Value	A	B	Proportion A	Proportion B	SE
Assyrian	0.178	MH1_LT	-	1	-	-
BedouinA	0.0414	MH3_LT	Tanzania_PN_IA	0.799	0.201	0.017
BedouinB	0.00201	MH3_LT	Tanzania_PN_IA	0.864	0.136	0.018
Druze	0.117	MH1_LT	BGR_KapitanAndreevo_IA	0.849	0.151	0.042
EmiratiA	0.188	MH3_LT	Tanzania_PN_IA	0.901	0.099	0.018
EmiratiB	0.187	MH1_LT	Tanzania_PN_IA	0.917	0.083	0.014
EmiratiC	0.00185	MH2_LT	Tanzania_PN_IA	0.834	0.166	0.013
Iranian	-	-	-	-	-	-
Iraq.MO	0.071	MH1_LT	-	1	-	-
Jew_Georgian	0.212	MH1_LT	-	1	-	-
Jew_Iranian	0.233	MH1_LT	-	1	-	-
Jew_Iraqi	0.114	MH3_LT	-	1	-	-
Jew_Yemenite	0.00804	MH3_LT	Tanzania_PN_IA	0.885	0.115	0.018
Jordan.MO	0.0475	MH3_LT	Tanzania_PN_IA	0.946	0.054	0.019
Jordanian	0.0358	MH1_LT	Tanzania_PN_IA	0.889	0.111	0.014
Kurd.MO	0.0102	MH1_LT	PAK_Barikot_IA	0.881	0.119	0.049
Lebanese_Christian	0.0531	MH1_LT	BGR_KapitanAndreevo_IA	0.777	0.223	0.042
Lebanese_Muslim	0.0258	MH1_LT	Tanzania_PN_IA	0.974	0.026	0.013
Oman.MO	0.608	MH1_LT	Tanzania_PN_IA	0.817	0.183	0.017
Palestinian	0.0348	MH3_LT	Tanzania_PN_IA	0.864	0.136	0.017
Qatar.Bed	0.00373	MH3_LT	Tanzania_PN_IA	0.924	0.076	0.018
Qatar.CSA	-	-	-	-	-	-
Samaritan.DG	0.0661	MH3_LT	Tanzania_PN_IA	0.949	0.051	0.022
SaudiA	0.0596	MH3_LT	Tanzania_PN_IA	0.901	0.099	0.018
SaudiB	0.0752	MH3_LT	Tanzania_PN_IA	0.748	0.252	0.016
Syrian	0.124	MH1_LT	Tanzania_PN_IA	0.904	0.096	0.014
Yemeni	0.0716	MH1_LT	Tanzania_PN_IA	0.707	0.293	0.014
