# Supplementary material for: Ancient genomes illuminate Eastern Arabian population history and adaptation against malaria
Source: Cell Genom. Author manuscript; Available in PMC 2024 May 7. (PMC10943591; doi:10.1016/j.xgen.2024.100507)
Supplement: Table S12 [file EMS194653-supplement-Table_S12.xlsx]

## Sheet: Sheet1
Table S12 - Y-chromosome haplogroup results for two male samples from Tylos-period Bahrain, related to STAR Methods.
Sample	Haplogroup	Derived	Ancestral
MH3_LT	A1	3	0
	A1b	6	0
	BT	34	0
	CT	30	0
	F	11	0
	GHIJK	1	0
	H	1	0
	H~	1	0
	H2	17	1
	H2~	6	0
MH1_LT	A1	11	0
	A1b	20	0
	BT	149	0
	CT	87	0
	CF	1	0
	F	36	1
	HIJK	1	0
	IJK	2	0
	IJ	17	0
	J	35	0
	J2	3	1
	J2a	24	0
	J2a~	4	0
	J2a2~	6	0
	J2a2a~	9	1
	J2a2a1a~	1	0
