# Supplementary material for: Ancient genomes illuminate Eastern Arabian population history and adaptation against malaria
Source: Cell Genom. Author manuscript; Available in PMC 2024 May 7. (PMC10943591; doi:10.1016/j.xgen.2024.100507)
Supplement: Table S13 [file EMS194653-supplement-Table_S13.xlsx]

## Sheet: Sheet1
Table S13 - Predicted phenotypes of Tylos-period Bahrain samples, related to STAR Methods.
	Eye Colour	Hair Colour		Skin Colour
	PBrownEye	PBrownHair	PBlackHair	PIntermediateSkin	PDarkSkin	PDarktoBlackSkin
AS_EMT	0.993044	0.533175	0.439746	0.463955	0.525483	0.00109449
MH1_LT	0.997278	0.412075	0.581491	0.20175	0.518556	0.276731
MH2_LT	0.997405	0.416211	0.579943	0.0397419	0.953322	0.00647992
MH3_LT	0.997896	0.456065	0.537933	0.0844482	0.913265	0.000901772
